# Supplementary material for: 3-(2-Bromo­phen­yl)thia­zolo[3,2-a]benzimidazole
Source: Acta Crystallogr Sect E Struct Rep Online. 2011 Aug 31;67(Pt 9):o2540. doi: 10.1107/S1600536811034842 (PMC3200872; doi:10.1107/S1600536811034842)
Supplement: Supplementary file 2 [file e-67-o2540-Isup2.hkl]

# 
# h,k,l, Fc-squared, Fo-squared, sigma(Fo-squared) and status flag 
# 
data_I
_shelx_title ' 110504b in P-1              New: P21/c' 
_shelx_refln_list_code          4 
_shelx_F_calc_maximum      208.94 
_exptl_crystal_F_000       655.88 
_reflns_d_resolution_high  0.8107 
 
loop_ 
 _symmetry_equiv_pos_as_xyz 
 'x, y, z' 
 '-x, y+1/2, -z+1/2' 
 '-x, -y, -z' 
 'x, -y-1/2, z-1/2' 
 
_cell_length_a    11.2459 
_cell_length_b     9.1554 
_cell_length_c    14.2842 
_cell_angle_alpha  90.000 
_cell_angle_beta  118.159 
_cell_angle_gamma  90.000 
 
_shelx_F_squared_multiplier     1.000 
 
loop_ 
 _refln_index_h 
 _refln_index_k 
 _refln_index_l 
 _refln_F_squared_calc 
 _refln_F_squared_meas 
 _refln_F_squared_sigma 
 _refln_observed_status 
   1   0   0     6155.41     4868.37    208.02 o 
   2   0   0     4969.99     4477.62    151.92 o 
   3   0   0      963.01     1101.59     33.76 o 
   4   0   0     4074.00     3623.70    177.93 o 
   5   0   0    16988.05    20024.47   1178.49 o 
   6   0   0     1048.08     1151.25     44.16 o 
   7   0   0     4120.50     4948.98    177.04 o 
   8   0   0     1092.13     1116.86     45.02 o 
   9   0   0     1392.66     1604.58     82.51 o 
  10   0   0      628.19      662.75     47.21 o 
  11   0   0      198.35      203.09     28.99 o 
  12   0   0      285.23      325.45     49.78 o 
   1   1   0     2406.06     2391.31     56.95 o 
   2   1   0     6081.65     4717.25    389.77 o 
   3   1   0     2235.07     2231.43     54.47 o 
   4   1   0     1723.01     1720.62     79.65 o 
   5   1   0      905.26      860.15     21.34 o 
   6   1   0      286.19      352.61     15.65 o 
   7   1   0       30.05       26.68      6.66 o 
   8   1   0        1.91        1.45      9.83 o 
   9   1   0       24.88       19.34     11.56 o 
  10   1   0      502.31      508.73     29.09 o 
  11   1   0        3.06       11.56     21.51 o 
  12   1   0      620.21      675.98     51.79 o 
   0   2   0     2241.70     2211.35     80.04 o 
   1   2   0     1917.97     1950.41     51.48 o 
   2   2   0     5760.34     5453.96    189.63 o 
   3   2   0     5846.60     5766.01    180.59 o 
   4   2   0    10679.30    11180.15    451.44 o 
   5   2   0      805.98      876.61     38.61 o 
   6   2   0     2388.18     2415.87     87.86 o 
   7   2   0       70.20       84.34      9.34 o 
   8   2   0      155.30      160.46     12.17 o 
   9   2   0     2567.83     3049.06     88.91 o 
  10   2   0       11.74       27.01     16.23 o 
  11   2   0     1169.57     1285.65     60.31 o 
  12   2   0       98.57      171.63     49.36 o 
   1   3   0     5651.91     4219.87    557.56 o 
   2   3   0        6.30        6.89      2.00 o 
   3   3   0     4409.07     4755.18    214.91 o 
   4   3   0        9.96       16.81      7.13 o 
   5   3   0       64.20       83.40     10.07 o 
   6   3   0     2823.66     2484.60    291.93 o 
   7   3   0      783.02      787.96     27.30 o 
   8   3   0     2682.26     2857.50     83.51 o 
   9   3   0     1695.34     1864.93     57.38 o 
  10   3   0       84.06       74.79     16.01 o 
  11   3   0        0.23        0.00     29.64 o 
   0   4   0     1292.96     1350.13     85.44 o 
   1   4   0      282.06      319.34     14.86 o 
   2   4   0     3042.12     2863.16    135.26 o 
   3   4   0       61.97       61.58      6.14 o 
   4   4   0       32.87       31.04      5.38 o 
   5   4   0     1152.39     1207.28     81.46 o 
   6   4   0      214.01      233.68     12.31 o 
   7   4   0     2207.14     2331.61    113.45 o 
   8   4   0      771.30      826.96     37.78 o 
   9   4   0       73.93       74.66     21.16 o 
  10   4   0      138.35      132.08     27.79 o 
  11   4   0      129.86       98.70     39.90 o 
   1   5   0     3738.73     3633.63     98.62 o 
   2   5   0     1587.99     1455.12    100.41 o 
   3   5   0     6055.22     6517.83    230.25 o 
   4   5   0      339.30      273.17     27.33 o 
   5   5   0     2870.02     2950.76    272.64 o 
   6   5   0      354.35      369.99     20.06 o 
   7   5   0       14.73       26.12     12.06 o 
   8   5   0      898.61      837.82     92.56 o 
   9   5   0       30.31       30.97     14.70 o 
  10   5   0      871.77      848.46    109.61 o 
   0   6   0      750.49      806.58     37.88 o 
   1   6   0      172.66      198.34     10.75 o 
   2   6   0      543.27      528.40     35.20 o 
   3   6   0      438.09      456.78     22.73 o 
   4   6   0      954.13     1029.87     92.17 o 
   5   6   0      751.89      739.39     83.86 o 
   6   6   0      335.59      364.28     20.19 o 
   7   6   0      372.67      332.99     25.36 o 
   8   6   0      118.14      104.35     31.35 o 
   9   6   0        0.42       11.55     27.93 o 
  10   6   0       14.40        0.00     42.21 o 
   1   7   0     3013.27     3212.82     96.52 o 
   2   7   0       76.96       90.63     11.40 o 
   3   7   0      748.77      787.62     28.05 o 
   4   7   0      187.30      173.28     16.85 o 
   5   7   0     1218.40     1276.48    116.89 o 
   6   7   0     1238.78     1281.74    116.85 o 
   7   7   0      474.98      551.49     34.31 o 
   8   7   0      605.68      618.94     50.49 o 
   9   7   0      171.04      174.64     47.17 o 
   0   8   0      572.36      628.44     47.34 o 
   1   8   0       59.77       70.69     11.27 o 
   2   8   0      463.78      493.12     22.04 o 
   3   8   0      186.21      172.32     13.58 o 
   4   8   0      634.05      618.61     23.82 o 
   5   8   0      475.40      441.73     37.00 o 
   6   8   0      319.53      366.25     36.64 o 
   7   8   0      186.60      144.95     17.85 o 
   8   8   0        0.69        0.00     25.19 o 
   1   9   0        3.74        7.70     11.93 o 
   2   9   0      238.95      208.71     17.83 o 
   3   9   0      354.85      335.00     23.07 o 
   4   9   0      144.29      141.78     14.52 o 
   5   9   0      112.53      129.31     17.93 o 
   6   9   0        3.44       12.37     16.20 o 
   7   9   0       50.27       76.95     18.25 o 
   0  10   0      447.80      468.34     36.66 o 
   1  10   0       21.72       43.80     16.55 o 
   2  10   0      324.40      328.41     24.15 o 
   3  10   0       26.27       27.85     17.78 o 
   4  10   0      102.68      106.98     20.55 o 
   5  10   0       80.08       41.29     19.89 o 
   1  11   0       20.99       34.37     18.65 o 
   2  11   0        0.69       16.45     19.65 o 
 -12   1   1       42.76       73.54     27.81 o 
 -11   1   1      943.38     1063.24     52.37 o 
 -10   1   1       19.84       11.83     15.07 o 
  -9   1   1      545.81      583.44     23.01 o 
  -8   1   1     1292.32     1402.19     38.30 o 
  -7   1   1     5117.67     5983.41    150.86 o 
  -6   1   1      100.28       75.97      5.75 o 
  -5   1   1     2726.35     2836.27     76.95 o 
  -4   1   1     6078.86     6441.74    171.11 o 
  -3   1   1     2833.27     2972.26     90.70 o 
  -2   1   1     6500.08     5932.74    143.33 o 
  -1   1   1     2378.75     2846.68     87.00 o 
   0   1   1     2595.60     2716.91    136.43 o 
   1   1   1     4109.62     3982.12     85.36 o 
   2   1   1     9496.70     9169.68    363.91 o 
   3   1   1       42.73       82.79      5.18 o 
   4   1   1     6263.28     6738.90    181.44 o 
   5   1   1       59.73       76.33      6.91 o 
   6   1   1     1881.21     1884.16     55.29 o 
   7   1   1      361.08      363.70     17.35 o 
   8   1   1     1976.12     2152.27     64.03 o 
   9   1   1      409.17      396.33     22.84 o 
  10   1   1      418.37      469.12     27.33 o 
  11   1   1      338.50      376.43     26.30 o 
 -12   2   1      168.96      182.28     30.78 o 
 -11   2   1        3.60       22.69     20.61 o 
 -10   2   1       41.03       53.29     13.06 o 
  -9   2   1        7.16        7.02     10.96 o 
  -8   2   1      321.04      313.64     16.18 o 
  -7   2   1      131.80      159.59     10.96 o 
  -6   2   1      362.63      353.87     17.45 o 
  -5   2   1     3897.42     3937.38    626.69 o 
  -4   2   1     2493.30     2319.78    275.92 o 
  -3   2   1     1222.07     1288.59     32.81 o 
  -2   2   1    12180.94    10263.33    600.97 o 
  -1   2   1    13347.54    10921.28    385.59 o 
   0   2   1     1856.47     1987.09     52.48 o 
   1   2   1     1600.57     1741.15     52.86 o 
   2   2   1      374.12      348.23     10.57 o 
   3   2   1     3290.14     3215.93    101.03 o 
   4   2   1     1864.11     1804.23    221.38 o 
   5   2   1     1116.77      899.46    142.48 o 
   6   2   1      143.14      144.91     10.72 o 
   7   2   1       32.59       17.82      9.36 o 
   8   2   1      382.53      396.64     20.05 o 
   9   2   1      163.11      178.86     14.83 o 
  10   2   1      419.67      418.95     26.18 o 
  11   2   1       24.65       31.77     23.92 o 
 -12   3   1        6.27        0.00     40.62 o 
 -11   3   1      580.29      623.22     47.51 o 
 -10   3   1       46.17       48.49     15.87 o 
  -9   3   1      442.62      486.75     21.90 o 
  -8   3   1        1.14        0.00      9.60 o 
  -7   3   1      255.41      263.48     19.08 o 
  -6   3   1      870.50      857.08     32.42 o 
  -5   3   1      915.72      933.43     57.66 o 
  -4   3   1     1478.53     1568.54     50.93 o 
  -3   3   1      438.48      439.95     13.09 o 
  -2   3   1     1748.77     1713.17     61.32 o 
  -1   3   1     5285.12     5250.90    284.88 o 
   0   3   1      861.45      822.56     30.76 o 
   1   3   1     1121.30     1184.90     42.49 o 
   2   3   1     1154.20     1005.83     92.67 o 
   3   3   1      277.07      290.12     19.75 o 
   4   3   1     1864.57     1752.22     73.66 o 
   5   3   1      179.88      198.89     18.72 o 
   6   3   1     2901.27     3074.31     96.71 o 
   7   3   1      315.49      317.17     16.53 o 
   8   3   1       40.30       25.03     11.66 o 
   9   3   1      405.92      388.57     20.58 o 
  10   3   1       66.23       86.03     17.35 o 
  11   3   1      190.81      241.70     60.22 o 
 -11   4   1       37.17       36.59     31.90 o 
 -10   4   1      704.67      654.85     52.38 o 
  -9   4   1       75.69       57.52     16.79 o 
  -8   4   1       81.71       77.59     11.08 o 
  -7   4   1      110.80      116.32     10.27 o 
  -6   4   1     3521.89     3698.13    263.98 o 
  -5   4   1      348.15      331.15     22.04 o 
  -4   4   1     4252.00     4498.15    174.37 o 
  -3   4   1       23.55       27.99      4.10 o 
  -2   4   1     1793.82     1993.86     54.48 o 
  -1   4   1     3471.41     3110.42    275.13 o 
   0   4   1      809.96      854.28     46.41 o 
   1   4   1     6538.74     6651.91    178.86 o 
   2   4   1      204.74      204.06     10.61 o 
   3   4   1     3145.26     3184.05    219.53 o 
   4   4   1       94.75       83.41      9.46 o 
   5   4   1     1688.98     1850.74     99.15 o 
   6   4   1      841.57      792.11     43.90 o 
   7   4   1     1726.79     1775.87     88.16 o 
   8   4   1       30.47       39.43     13.22 o 
   9   4   1       27.41       34.93     21.40 o 
  10   4   1      265.71      232.25     27.17 o 
  11   4   1       45.41       74.13     60.24 o 
 -11   5   1        4.33        0.00     23.03 o 
 -10   5   1       14.74       10.21     34.55 o 
  -9   5   1       23.11        3.36     26.02 o 
  -8   5   1      572.27      567.84     33.00 o 
  -7   5   1     1105.61     1173.71     77.72 o 
  -6   5   1      183.14      176.04     13.23 o 
  -5   5   1        0.42        0.00      5.55 o 
  -4   5   1       57.15       46.65      5.92 o 
  -3   5   1      112.64      113.05      8.59 o 
  -2   5   1      892.31      893.20     36.49 o 
  -1   5   1      465.60      479.04     39.60 o 
   0   5   1      827.30      862.61     27.44 o 
   1   5   1      131.77      125.70     11.31 o 
   2   5   1      585.99      553.31     22.39 o 
   3   5   1      563.32      597.53     54.08 o 
   4   5   1       18.84        9.20      9.35 o 
   5   5   1      105.95      129.03     14.91 o 
   6   5   1       64.05       54.82     11.22 o 
   7   5   1      501.60      513.17     39.62 o 
   8   5   1      282.22      285.33     29.33 o 
   9   5   1       43.47       43.60     15.99 o 
  10   5   1      104.27      149.37     37.93 o 
 -10   6   1      727.90      761.51     97.14 o 
  -9   6   1       28.77       28.35     20.19 o 
  -8   6   1      954.53      978.46     66.16 o 
  -7   6   1       45.07       63.46     12.11 o 
  -6   6   1      525.11      496.81     44.54 o 
  -5   6   1     1249.51     1260.36    123.43 o 
  -4   6   1     1176.94     1152.98     74.01 o 
  -3   6   1     2100.42     1968.71    138.79 o 
  -2   6   1     1444.74     1462.61     81.67 o 
  -1   6   1      671.25      552.07     65.13 o 
   0   6   1        4.25       20.52      6.96 o 
   1   6   1     2275.08     2311.45     70.01 o 
   2   6   1       41.82       30.35      8.03 o 
   3   6   1     3029.45     2808.02     88.94 o 
   4   6   1      145.38      100.61     12.19 o 
   5   6   1     1490.92     1567.43    150.72 o 
   6   6   1      469.77      432.78     26.21 o 
   7   6   1      995.91     1078.99     99.36 o 
   8   6   1       37.66       36.11     15.53 o 
   9   6   1       12.06       14.35     23.21 o 
  -9   7   1        9.29        0.00     22.01 o 
  -8   7   1       66.37       86.78     20.44 o 
  -7   7   1      355.09      331.29     25.42 o 
  -6   7   1      364.18      382.38     31.52 o 
  -5   7   1      629.23      552.86     53.94 o 
  -4   7   1       24.77       25.96     10.50 o 
  -3   7   1        2.84       20.64     12.19 o 
  -2   7   1      174.87      180.13     21.16 o 
  -1   7   1      141.95      169.27      9.91 o 
   0   7   1      975.65     1071.72     35.50 o 
   1   7   1       64.74       76.24      9.56 o 
   2   7   1       36.42       27.70      8.90 o 
   3   7   1      143.03      153.65     15.86 o 
   4   7   1       42.42       43.69     10.94 o 
   5   7   1       64.34       57.39     12.44 o 
   6   7   1       41.73       48.84     13.55 o 
   7   7   1       46.08       44.45     16.96 o 
   8   7   1      123.84      152.40     21.23 o 
   9   7   1      147.22      141.08     58.62 o 
  -8   8   1      612.74      669.49     99.19 o 
  -7   8   1       24.78       46.69     15.22 o 
  -6   8   1       41.12       46.67     13.81 o 
  -5   8   1       84.33       99.82     14.77 o 
  -4   8   1      100.19       78.37     12.67 o 
  -3   8   1      272.41      267.60     19.25 o 
  -2   8   1       23.29       28.60     10.73 o 
  -1   8   1      161.08      158.26     12.30 o 
   0   8   1       42.80       57.43     10.33 o 
   1   8   1     1694.01     1811.41     59.75 o 
   2   8   1      486.73      521.43     26.85 o 
   3   8   1      161.49      157.62     15.60 o 
   4   8   1       11.93       22.85     12.10 o 
   5   8   1      171.56      189.73     18.57 o 
   6   8   1      187.87      172.95     32.04 o 
   7   8   1       70.48      111.59     17.63 o 
   8   8   1      199.57      237.60     49.96 o 
  -7   9   1       68.56       73.48     30.32 o 
  -6   9   1      101.78      111.99     18.17 o 
  -5   9   1       12.02        0.03     15.38 o 
  -4   9   1      433.43      460.70     28.23 o 
  -3   9   1      163.44      162.19     28.40 o 
  -2   9   1      331.84      331.48     22.05 o 
  -1   9   1      648.36      652.12     36.47 o 
   0   9   1       17.27       32.85     12.10 o 
   1   9   1        1.00        8.49     12.19 o 
   2   9   1       31.69       37.17     15.53 o 
   3   9   1      445.17      421.06     26.62 o 
   4   9   1     2077.84     2145.38     82.68 o 
   5   9   1       53.08       68.54     17.72 o 
   6   9   1       42.12       61.33     17.51 o 
  -6  10   1        1.27        0.00     22.84 o 
  -5  10   1        3.53       11.88     23.76 o 
  -4  10   1        4.14        8.57     17.84 o 
  -3  10   1       85.24      111.69     19.31 o 
  -2  10   1        0.82       26.84     17.12 o 
  -1  10   1       66.85       75.41     17.30 o 
   0  10   1       41.52       57.64     14.72 o 
   1  10   1        3.11       18.24     16.56 o 
   2  10   1        0.43       19.06     17.65 o 
   3  10   1       16.48       20.07     16.52 o 
   4  10   1        8.64        0.00     23.58 o 
   5  10   1        4.73        0.00     22.16 o 
  -3  11   1       31.56       50.14     20.49 o 
  -2  11   1       68.13       97.52     21.02 o 
  -1  11   1       15.45       23.80     18.30 o 
   0  11   1      345.10      317.54     29.92 o 
   1  11   1      115.45      147.08     25.50 o 
   2  11   1       57.13       85.86     20.13 o 
 -12   0   2      693.53      663.45     70.12 o 
 -11   0   2       87.83      122.18     35.55 o 
 -10   0   2      340.58      359.26     28.59 o 
  -9   0   2      198.01      185.36     14.45 o 
  -8   0   2      608.87      599.93     27.08 o 
  -7   0   2    10721.19    13021.54    459.61 o 
  -6   0   2      145.34      139.98     11.88 o 
  -5   0   2    15322.03    17028.01    684.79 o 
  -4   0   2      184.80      259.45     13.37 o 
  -3   0   2    18302.28    18395.36    760.01 o 
  -2   0   2    10186.81     8266.48    293.36 o 
  -1   0   2      840.09      710.07     31.13 o 
   0   0   2    21866.34    16651.20   1018.06 o 
   2   0   2    22404.23    20159.60    907.36 o 
   3   0   2     3368.60     2704.04    169.17 o 
   4   0   2      182.49      133.01     12.41 o 
   5   0   2       14.10       45.56     11.85 o 
   6   0   2     1422.25     1643.39     80.29 o 
   7   0   2     4428.06     5738.58    264.42 o 
   8   0   2     4857.04     6204.09    286.12 o 
   9   0   2     1574.26     1700.87     87.82 o 
  10   0   2      834.96      917.16     60.51 o 
  11   0   2       14.52       36.81     29.63 o 
 -12   1   2      130.66      166.67     28.29 o 
 -11   1   2       27.60       40.24     22.92 o 
 -10   1   2     1508.12     1543.14     47.86 o 
  -9   1   2      782.80      770.61     27.44 o 
  -8   1   2        7.11        6.73      6.87 o 
  -7   1   2       64.64       58.07      6.23 o 
  -6   1   2        4.93        4.64      3.95 o 
  -5   1   2      529.27      508.93     14.40 o 
  -4   1   2       43.38       61.95      4.83 o 
  -3   1   2     1967.55     1988.67     58.38 o 
  -2   1   2     1061.55     1208.59     37.56 o 
  -1   1   2     2368.84     2591.67     76.28 o 
   0   1   2      114.61      114.23      5.78 o 
   1   1   2        7.88       10.71      2.20 o 
   2   1   2       64.48       61.76     16.79 o 
   3   1   2      177.25      243.68     17.37 o 
   4   1   2     1185.82     1271.97     37.64 o 
   5   1   2     2941.69     3158.98    103.64 o 
   6   1   2      515.11      496.47     22.28 o 
   7   1   2      661.74      702.04     30.16 o 
   8   1   2       72.97       89.63     15.09 o 
   9   1   2       51.89       54.29     17.06 o 
  10   1   2      131.61      120.90     20.26 o 
  11   1   2       47.06       73.05     22.53 o 
 -12   2   2        5.59       18.03     32.15 o 
 -11   2   2     1036.80     1072.65     51.28 o 
 -10   2   2        3.73       12.85     13.53 o 
  -9   2   2     4015.82     4540.93    129.37 o 
  -8   2   2     4261.37     4902.89    138.89 o 
  -7   2   2     1693.77     1962.24     54.84 o 
  -6   2   2      392.52      523.80     21.22 o 
  -5   2   2     1529.61     1663.84     46.09 o 
  -4   2   2     3067.99     3065.51     84.32 o 
  -3   2   2    15235.51    13464.06    585.46 o 
  -2   2   2    17144.09    15780.65    573.49 o 
  -1   2   2    43656.37    35561.46   1329.44 o 
   0   2   2     1662.18     1412.76    284.04 o 
   1   2   2      332.36      309.22     11.91 o 
   2   2   2     7720.92     7380.79    251.46 o 
   3   2   2      280.18      332.47     13.98 o 
   4   2   2    12941.82    14936.52    593.25 o 
   5   2   2        6.22        8.02      4.16 o 
   6   2   2     2982.77     3248.02     92.77 o 
   7   2   2        9.50       14.00     10.25 o 
   8   2   2     1277.26     1382.36     51.14 o 
   9   2   2        3.02       23.91     16.63 o 
  10   2   2       31.58       46.25     19.56 o 
  11   2   2      685.49      718.99     48.32 o 
 -12   3   2       78.83       97.89     41.08 o 
 -11   3   2      323.84      295.06     20.73 o 
 -10   3   2      253.43      240.42     19.10 o 
  -9   3   2       24.10       25.81     10.81 o 
  -8   3   2     1103.55     1167.29     37.02 o 
  -7   3   2      125.84      122.02      8.96 o 
  -6   3   2     8874.56     9908.82    375.75 o 
  -5   3   2        3.62       11.91      3.82 o 
  -4   3   2     4240.28     4350.92    134.13 o 
  -3   3   2        7.43        4.75      1.69 o 
  -2   3   2     2208.37     2385.35    162.64 o 
  -1   3   2    19364.84    17665.56    879.83 o 
   0   3   2      326.98      370.72     18.23 o 
   1   3   2     8420.64     7969.59    317.47 o 
   2   3   2     2565.09     2683.20     66.10 o 
   3   3   2     1771.35     1697.30     47.27 o 
   4   3   2       27.43       13.38      5.65 o 
   5   3   2      664.09      587.59     27.31 o 
   6   3   2      117.81      109.16      9.92 o 
   7   3   2      738.99      726.13     29.91 o 
   8   3   2      450.19      427.00     21.79 o 
   9   3   2     1435.39     1511.30    104.56 o 
  10   3   2       96.63       85.23     23.66 o 
 -12   4   2      615.16      707.14     74.15 o 
 -11   4   2        4.84        0.00     22.71 o 
 -10   4   2       13.93       22.70     18.41 o 
  -9   4   2      324.64      342.04     34.37 o 
  -8   4   2      276.94      263.42     17.94 o 
  -7   4   2      459.24      527.17     22.84 o 
  -6   4   2      901.72      940.24     68.93 o 
  -5   4   2     4106.73     4738.52    152.14 o 
  -4   4   2      457.59      513.68     22.70 o 
  -3   4   2      451.95      548.65     19.62 o 
  -2   4   2      172.18      197.59      9.46 o 
  -1   4   2       13.30       25.37      4.10 o 
   0   4   2     2881.12     2809.63    148.82 o 
   1   4   2      124.22      118.77      7.08 o 
   2   4   2     3584.42     3397.62    187.16 o 
   3   4   2     2612.12     2614.63     79.85 o 
   4   4   2      742.47      811.47     46.52 o 
   5   4   2      105.04       98.94     11.09 o 
   6   4   2        5.20        0.00      9.12 o 
   7   4   2     1067.07     1120.76     77.84 o 
   8   4   2      714.78      740.99     41.66 o 
   9   4   2        1.19        0.00     15.97 o 
  10   4   2      242.71      281.96     38.08 o 
 -11   5   2      122.55      113.81     48.18 o 
 -10   5   2     1408.93     1452.36     83.87 o 
  -9   5   2      357.36      305.24     27.58 o 
  -8   5   2     2737.67     2996.31    187.64 o 
  -7   5   2       90.55       79.52     11.03 o 
  -6   5   2     1570.59     1658.24    137.03 o 
  -5   5   2      813.12      813.75     49.78 o 
  -4   5   2     2280.96     2447.04     80.28 o 
  -3   5   2     2928.21     3163.25     98.71 o 
  -2   5   2     5864.05     6190.05    189.90 o 
  -1   5   2     2733.49     2967.63    111.65 o 
   0   5   2     3936.76     4078.14    117.12 o 
   1   5   2      328.19      279.18     57.10 o 
   2   5   2      582.05      609.87     18.17 o 
   3   5   2     3050.52     3176.96    139.51 o 
   4   5   2       67.78       56.01      9.23 o 
   5   5   2     2871.74     3055.42    253.16 o 
   6   5   2       10.44       21.14     11.99 o 
   7   5   2     1529.21     1679.20    140.08 o 
   8   5   2       67.89       27.72     20.16 o 
   9   5   2      104.51      117.11     23.32 o 
  10   5   2      377.41      440.76    129.77 o 
 -11   6   2       91.91       63.64     42.70 o 
 -10   6   2        8.61        0.00     23.33 o 
  -9   6   2       12.26       22.04     27.21 o 
  -8   6   2       38.72       34.70     13.10 o 
  -7   6   2      542.47      498.49     29.85 o 
  -6   6   2      128.04      130.30     11.55 o 
  -5   6   2      205.04      179.50     12.70 o 
  -4   6   2      677.37      694.07     26.78 o 
  -3   6   2        6.93       12.22      7.82 o 
  -2   6   2       66.11       88.16     10.45 o 
  -1   6   2        6.02       23.30      7.21 o 
   0   6   2      117.42      108.62      8.71 o 
   1   6   2        1.71        6.40      7.20 o 
   2   6   2      995.31      998.74     38.86 o 
   3   6   2     1255.33      858.34    220.81 o 
   4   6   2       31.48       28.14      9.62 o 
   5   6   2       27.96       17.71     11.23 o 
   6   6   2      141.46      160.42     27.62 o 
   7   6   2      564.01      596.34     44.09 o 
   8   6   2      507.69      450.73     58.52 o 
   9   6   2       53.90       35.87     25.33 o 
 -10   7   2      104.02      132.50     30.12 o 
  -9   7   2       24.21       25.25     22.08 o 
  -8   7   2      346.20      360.58     40.52 o 
  -7   7   2      804.42      843.51     78.20 o 
  -6   7   2     1913.44     1963.02    170.53 o 
  -5   7   2        6.85        7.82      8.26 o 
  -4   7   2     1430.39     1481.19     50.25 o 
  -3   7   2       84.12      124.02     15.97 o 
  -2   7   2       57.70       54.61      8.64 o 
  -1   7   2     1490.80     1227.34    271.31 o 
   0   7   2      918.58      953.45     32.21 o 
   1   7   2     1861.80     1913.86     59.61 o 
   2   7   2      304.24      315.02     16.01 o 
   3   7   2     1382.16     1355.29     53.91 o 
   4   7   2       14.24        8.71     10.61 o 
   5   7   2      514.02      511.43     37.14 o 
   6   7   2       48.53       27.30     13.44 o 
   7   7   2      105.25      137.71     37.01 o 
   8   7   2      415.54      318.70     34.37 o 
  -9   8   2      223.20      243.19     68.21 o 
  -8   8   2      214.54      235.53     48.48 o 
  -7   8   2       74.01       57.80     14.63 o 
  -6   8   2       72.44       51.12     13.82 o 
  -5   8   2        5.53        5.73      9.91 o 
  -4   8   2      270.09      288.16     17.94 o 
  -3   8   2      624.74      649.34     30.71 o 
  -2   8   2       76.74       77.39     12.87 o 
  -1   8   2      330.06      342.58     18.59 o 
   0   8   2      472.14      492.82     21.87 o 
   1   8   2      244.59      235.47     14.63 o 
   2   8   2      422.73      395.77     22.99 o 
   3   8   2       35.75       17.45     12.82 o 
   4   8   2      384.46      356.00     22.83 o 
   5   8   2      382.97      306.97     26.30 o 
   6   8   2      585.48      624.80     67.77 o 
   7   8   2        4.59        5.78     20.66 o 
  -8   9   2       57.08       57.42     33.05 o 
  -7   9   2        9.00        7.63     28.54 o 
  -6   9   2      108.63      101.11     17.43 o 
  -5   9   2       33.91       58.78     16.49 o 
  -4   9   2      151.92      161.37     17.72 o 
  -3   9   2      120.49      146.70     16.37 o 
  -2   9   2      366.00      396.94     25.85 o 
  -1   9   2       49.28       63.20     14.61 o 
   0   9   2      249.08      243.05     21.61 o 
   1   9   2       37.26       47.47     15.11 o 
   2   9   2       47.20       57.68     15.61 o 
   3   9   2      457.30      452.98     28.53 o 
   4   9   2       87.96       82.18     17.57 o 
   5   9   2      522.67      495.38     29.92 o 
   6   9   2       12.86        4.86     28.60 o 
  -6  10   2       21.27        0.00     30.84 o 
  -5  10   2      123.34      104.23     16.32 o 
  -4  10   2      128.33      173.01     20.77 o 
  -3  10   2      722.97      753.58     38.82 o 
  -2  10   2       16.15       28.99     16.50 o 
  -1  10   2      109.12      107.85     19.46 o 
   0  10   2      447.00      437.68     36.82 o 
   1  10   2      160.99      172.81     19.26 o 
   2  10   2      444.65      419.49     28.43 o 
   3  10   2      224.68      250.35     23.84 o 
   4  10   2      142.09      134.26     24.08 o 
  -3  11   2        0.79        0.00     20.13 o 
  -2  11   2        1.25        9.33     18.15 o 
  -1  11   2        6.00        0.00     22.88 o 
   0  11   2       41.10       31.13     21.96 o 
   1  11   2       45.31       82.98     33.54 o 
 -13   1   3       33.41       70.19     27.60 o 
 -12   1   3      614.77      549.20     41.62 o 
 -11   1   3      356.94      445.70     38.12 o 
 -10   1   3      638.47      642.19     27.95 o 
  -9   1   3      626.85      674.18     24.49 o 
  -8   1   3     1255.23     1376.12     36.89 o 
  -7   1   3     3149.00     3325.47     92.37 o 
  -6   1   3      387.39      468.42     15.13 o 
  -5   1   3     7984.19     8707.21    232.81 o 
  -4   1   3        4.70       49.57      9.47 o 
  -3   1   3    12424.95    11132.44    629.55 o 
  -2   1   3      411.75      430.93     15.69 o 
  -1   1   3      335.54      378.19     14.28 o 
   0   1   3     7920.70     7234.71    248.44 o 
   1   1   3     6605.86     6698.39    278.07 o 
   2   1   3     1017.98      752.17     41.49 o 
   3   1   3     1270.23      987.61     56.16 o 
   4   1   3     2822.69     2873.93     94.12 o 
   5   1   3     1515.31     1521.64     52.53 o 
   6   1   3     1652.50     1760.72     61.00 o 
   7   1   3      370.10      390.11     22.55 o 
   8   1   3      382.88      394.45     24.22 o 
   9   1   3      140.51      127.60     20.02 o 
  10   1   3      584.17      766.99     40.42 o 
 -12   2   3        4.85       37.97     23.86 o 
 -11   2   3      134.92      132.76     17.99 o 
 -10   2   3       59.51       61.25     13.35 o 
  -9   2   3        5.01       11.47      9.45 o 
  -8   2   3     1129.25     1136.39     33.69 o 
  -7   2   3      869.86      925.22     30.35 o 
  -6   2   3      955.77      998.18     27.58 o 
  -5   2   3      638.16      703.86     37.16 o 
  -4   2   3      975.75      959.56     26.77 o 
  -3   2   3     2859.50     3221.59    117.75 o 
  -2   2   3    10124.09    10049.92    522.56 o 
  -1   2   3    11804.55    11502.68    394.62 o 
   0   2   3       60.54       78.77      5.69 o 
   1   2   3     1669.50     1702.24     78.69 o 
   2   2   3       86.86       64.84      6.98 o 
   3   2   3      673.38      661.78     25.84 o 
   4   2   3      924.59      854.51     39.66 o 
   5   2   3      763.65      704.07     25.48 o 
   6   2   3       15.13        6.24     11.23 o 
   7   2   3      583.35      622.58     28.82 o 
   8   2   3      189.85      186.49     18.07 o 
   9   2   3      156.37      150.97     20.80 o 
  10   2   3        0.59       21.17     21.18 o 
 -12   3   3       87.79      111.53     42.28 o 
 -11   3   3      279.88      283.54     22.33 o 
 -10   3   3      140.46      165.19     15.79 o 
  -9   3   3     1911.82     2117.71     70.88 o 
  -8   3   3      253.36      270.90     13.93 o 
  -7   3   3     1617.87     1756.89     77.25 o 
  -6   3   3        5.07        4.43      3.65 o 
  -5   3   3     2755.57     2985.97    108.69 o 
  -4   3   3       44.30       50.27      5.07 o 
  -3   3   3     6189.73     6192.68    433.78 o 
  -2   3   3      676.59      494.96    240.14 o 
  -1   3   3     2091.80     1354.69     57.91 o 
   0   3   3      607.07      624.30    125.09 o 
   1   3   3     4969.29     5343.97    184.48 o 
   2   3   3      552.78      542.12     20.17 o 
   3   3   3        6.64        7.22      5.11 o 
   4   3   3      635.33      614.07     22.77 o 
   5   3   3       59.76       51.09     13.33 o 
   6   3   3     3124.78     3457.24    231.51 o 
   7   3   3      791.36      793.65     46.18 o 
   8   3   3      121.84      154.18     17.55 o 
   9   3   3        0.45        0.00     21.85 o 
  10   3   3      108.56      140.09     26.51 o 
 -12   4   3      158.29      201.52     28.56 o 
 -11   4   3      484.73      413.71     34.87 o 
 -10   4   3        6.65        7.06     17.47 o 
  -9   4   3      552.14      574.49     27.12 o 
  -8   4   3     1194.78     1221.45     67.75 o 
  -7   4   3       14.16       11.79      7.54 o 
  -6   4   3     3785.44     4107.22    153.98 o 
  -5   4   3      365.75      364.00     50.48 o 
  -4   4   3     6917.37     7667.07    279.94 o 
  -3   4   3       11.70       18.98      4.91 o 
  -2   4   3     3167.10     3292.82    101.67 o 
  -1   4   3     1860.44     1971.96     61.42 o 
   0   4   3     3863.39     4270.16    265.53 o 
   1   4   3     1160.54     1087.57     36.33 o 
   2   4   3     1940.83     1991.55     76.15 o 
   3   4   3     5948.49     6198.68    187.03 o 
   4   4   3     1461.82     1487.24     85.22 o 
   5   4   3      772.37      772.46     51.01 o 
   6   4   3      273.40      286.73     21.57 o 
   7   4   3     1303.01     1388.99    164.23 o 
   8   4   3       87.88       86.59     20.52 o 
   9   4   3      396.92      399.81     43.67 o 
  10   4   3       53.96       28.09     24.89 o 
 -11   5   3        9.95        0.00     25.94 o 
 -10   5   3       22.85       39.31     19.72 o 
  -9   5   3       17.71       35.87     17.05 o 
  -8   5   3      643.16      621.92     52.82 o 
  -7   5   3        1.17        0.00      9.23 o 
  -6   5   3      110.64      111.43      9.92 o 
  -5   5   3        1.82        1.30      2.65 o 
  -4   5   3      120.11      126.73      8.75 o 
  -3   5   3        1.33        6.11      6.17 o 
  -2   5   3     2059.08     2386.71     74.66 o 
  -1   5   3       46.28       43.48      5.64 o 
   0   5   3      326.07      274.62     35.81 o 
   1   5   3       10.90        9.80      6.23 o 
   2   5   3      440.59      343.62     44.63 o 
   3   5   3      557.86      534.53     30.14 o 
   4   5   3       25.71       14.02      9.97 o 
   5   5   3        5.82       13.89     11.00 o 
   6   5   3      186.78      153.26     29.83 o 
   7   5   3      490.77      441.51     33.06 o 
   8   5   3       19.37       26.25     18.28 o 
   9   5   3       10.27        0.00     22.06 o 
 -11   6   3       51.26       41.24     32.41 o 
 -10   6   3      387.37      434.97     46.40 o 
  -9   6   3      109.91      121.15     21.45 o 
  -8   6   3      424.53      476.79     29.64 o 
  -7   6   3      313.08      271.26     17.05 o 
  -6   6   3      230.78      221.38     23.69 o 
  -5   6   3        0.52        3.63      8.84 o 
  -4   6   3      500.73      485.96     20.62 o 
  -3   6   3        1.46       16.22      7.80 o 
  -2   6   3     3244.02     3223.20    218.00 o 
  -1   6   3      286.22      260.11     23.31 o 
   0   6   3     2837.26     3028.32    129.06 o 
   1   6   3      265.52      291.67     15.86 o 
   2   6   3      561.14      598.53     22.98 o 
   3   6   3     1936.31     1759.21     97.23 o 
   4   6   3      237.28      238.21     15.88 o 
   5   6   3     1195.26     1197.55    107.53 o 
   6   6   3       67.07       90.16     14.57 o 
   7   6   3      160.85      185.56     36.47 o 
   8   6   3        3.86       10.32     26.17 o 
   9   6   3      113.04      163.93     56.37 o 
 -10   7   3      176.55      155.22     25.31 o 
  -9   7   3      123.11      125.53     27.47 o 
  -8   7   3      105.43      122.97     20.87 o 
  -7   7   3      137.20      137.71     13.65 o 
  -6   7   3      139.03      128.72     11.92 o 
  -5   7   3     1312.07     1370.63     47.19 o 
  -4   7   3      658.24      655.19     26.17 o 
  -3   7   3      183.44      169.45     11.81 o 
  -2   7   3      303.32      328.76     25.02 o 
  -1   7   3       61.21       66.80     10.54 o 
   0   7   3       37.94       45.25     10.41 o 
   1   7   3        7.41       17.35      9.59 o 
   2   7   3      928.94      911.03     38.35 o 
   3   7   3      353.08      309.02     20.63 o 
   4   7   3       34.80       37.33     12.81 o 
   5   7   3        5.65       13.03     13.39 o 
   6   7   3        7.47       13.42     21.13 o 
   7   7   3      134.82      110.58     35.80 o 
   8   7   3        4.06        2.25     26.33 o 
  -9   8   3       24.67       22.80     24.52 o 
  -8   8   3      355.84      406.37     55.00 o 
  -7   8   3        0.79        0.50     20.06 o 
  -6   8   3      544.22      643.99     34.14 o 
  -5   8   3        7.13        6.65     12.54 o 
  -4   8   3      312.07      344.47     23.09 o 
  -3   8   3       34.46       45.60     12.24 o 
  -2   8   3      593.52      577.05     29.55 o 
  -1   8   3       31.99       28.54     11.93 o 
   0   8   3       51.94       51.54     12.36 o 
   1   8   3      531.55      519.43     22.93 o 
   2   8   3      462.39      513.47     22.81 o 
   3   8   3       56.27       38.28     13.78 o 
   4   8   3       41.23       50.94     15.13 o 
   5   8   3       57.16       19.01     28.17 o 
   6   8   3        8.34       19.63     17.90 o 
   7   8   3       16.81        7.45     51.69 o 
  -8   9   3      164.09      182.02     51.65 o 
  -7   9   3       75.79       69.47     29.46 o 
  -6   9   3      133.71      114.56     18.68 o 
  -5   9   3        7.62        1.88     16.38 o 
  -4   9   3      104.33      125.25     18.48 o 
  -3   9   3      284.40      292.90     21.26 o 
  -2   9   3      145.95      162.85     22.23 o 
  -1   9   3      809.59      849.81     37.56 o 
   0   9   3       17.21       20.64     14.18 o 
   1   9   3       67.46       69.08     17.59 o 
   2   9   3       27.27        9.12     13.90 o 
   3   9   3       60.69       25.02     16.24 o 
   4   9   3      190.29      152.01     19.70 o 
   5   9   3        7.50       10.16     17.98 o 
  -6  10   3        8.32        0.00     29.12 o 
  -5  10   3       28.62       40.74     19.25 o 
  -4  10   3       26.79        5.49     18.28 o 
  -3  10   3       53.28       56.70     17.99 o 
  -2  10   3        7.90       12.36     15.76 o 
  -1  10   3       77.20       74.56     16.50 o 
   0  10   3      210.75      174.35     22.95 o 
   1  10   3       23.93       10.42     24.17 o 
   2  10   3        3.63        0.00     16.35 o 
   3  10   3       14.71        0.00     21.90 o 
   4  10   3        4.69        0.00     24.90 o 
  -2  11   3        0.83        9.31     18.79 o 
  -1  11   3       24.95       30.63     23.79 o 
   0  11   3      239.28      202.64     26.54 o 
 -13   0   4      205.38      234.58     42.40 o 
 -12   0   4     1092.31     1158.99     95.05 o 
 -11   0   4      299.47      323.90     42.02 o 
 -10   0   4     6339.48     7288.30    316.68 o 
  -9   0   4      976.48     1020.05     40.77 o 
  -8   0   4      513.29      556.57     28.84 o 
  -7   0   4     6456.38     7316.35    258.70 o 
  -6   0   4     3840.27     4921.96    173.70 o 
  -5   0   4    12364.44    12961.51    534.53 o 
  -4   0   4     7255.02     7375.33    304.92 o 
  -3   0   4    15815.11    11732.64    483.73 o 
  -2   0   4     4612.43     3384.33    140.97 o 
  -1   0   4     7467.01     6592.23    272.11 o 
   0   0   4      925.90      988.51     63.17 o 
   1   0   4     4705.76     4904.87    303.03 o 
   3   0   4    12608.24    13665.03    839.85 o 
   4   0   4     1378.44     1285.47     63.30 o 
   5   0   4      979.81      875.68     50.08 o 
   6   0   4     1914.08     2305.58    110.76 o 
   7   0   4       14.57        0.00     19.78 o 
   8   0   4      786.52      836.28     55.02 o 
   9   0   4      174.32      171.42     30.45 o 
  10   0   4     1644.03     1908.67    103.21 o 
 -13   1   4        3.53       36.96     26.42 o 
 -12   1   4       35.64       88.22     24.21 o 
 -11   1   4      101.98      130.51     21.97 o 
 -10   1   4      159.80      162.93     15.24 o 
  -9   1   4     2027.20     2078.62     59.47 o 
  -8   1   4       49.80       47.80      5.60 o 
  -7   1   4      840.95      818.47     24.62 o 
  -6   1   4       12.56       14.85      3.94 o 
  -5   1   4      682.53      852.96     26.39 o 
  -4   1   4      454.90      520.61     19.19 o 
  -3   1   4      713.16      761.82     27.00 o 
  -2   1   4     3405.37     3065.44    232.97 o 
  -1   1   4     2923.33     2617.99     90.60 o 
   0   1   4     4689.66     4417.38    152.30 o 
   1   1   4     1070.60     1049.79     60.99 o 
   2   1   4     1546.93      977.68    233.72 o 
   3   1   4      502.56      492.55     27.74 o 
   4   1   4      968.13     1014.64     41.99 o 
   5   1   4      945.70      949.48     35.87 o 
   6   1   4      337.99      299.50     19.00 o 
   7   1   4      116.08      146.86     20.73 o 
   8   1   4      168.23      213.50     22.18 o 
   9   1   4        7.20       19.57     19.58 o 
  10   1   4       34.00       86.68     23.09 o 
 -13   2   4      108.05      124.83     28.62 o 
 -12   2   4       64.53       89.93     26.03 o 
 -11   2   4      196.29      223.29     19.36 o 
 -10   2   4      393.32      382.47     21.85 o 
  -9   2   4     3896.01     4202.86    134.19 o 
  -8   2   4     2817.42     3122.38     95.13 o 
  -7   2   4     2764.16     3109.50    120.78 o 
  -6   2   4     4958.71     5676.41    168.62 o 
  -5   2   4      463.30      471.89     19.88 o 
  -4   2   4      521.27      649.67     24.01 o 
  -3   2   4     3530.46     3779.06    232.67 o 
  -2   2   4     5694.28     6225.57    302.51 o 
  -1   2   4    28911.25    26073.84    893.63 o 
   0   2   4     1274.93     1194.94     42.94 o 
   1   2   4     9969.65    10003.97    414.84 o 
   2   2   4      129.99      144.83     11.96 o 
   3   2   4      516.44      461.03     23.68 o 
   4   2   4     1973.29     1934.42     69.59 o 
   5   2   4      497.15      462.66     20.27 o 
   6   2   4     5490.13     7132.75    333.85 o 
   7   2   4      232.84      272.19     28.59 o 
   8   2   4     1179.71     1250.24     72.22 o 
   9   2   4      154.67      208.63     26.53 o 
  10   2   4       24.94       28.67     27.20 o 
 -12   3   4        8.04       24.21     38.60 o 
 -11   3   4     1276.18     1178.98     50.84 o 
 -10   3   4        1.64        2.13     12.80 o 
  -9   3   4     2349.39     2513.96     91.89 o 
  -8   3   4     1049.95     1065.46     42.47 o 
  -7   3   4       80.71       93.73      5.94 o 
  -6   3   4     3209.05     3307.59     89.97 o 
  -5   3   4      459.20      433.09     13.88 o 
  -4   3   4     9764.25    10682.57    388.97 o 
  -3   3   4      321.64      406.49     19.87 o 
  -2   3   4     1157.89     1169.43     42.05 o 
  -1   3   4       94.09      121.01     10.13 o 
   0   3   4     2379.06     1908.89    442.08 o 
   1   3   4     1489.66     1514.55     66.14 o 
   2   3   4     3343.45     3414.86    119.57 o 
   3   3   4      645.58      581.66     28.32 o 
   4   3   4     2601.54     2328.70     99.09 o 
   5   3   4      274.05      287.76     20.46 o 
   6   3   4      183.50      242.83     25.23 o 
   7   3   4      850.59      854.78     54.17 o 
   8   3   4      263.53      264.49     27.75 o 
   9   3   4      560.45      605.49     39.87 o 
 -12   4   4      586.07      608.07     43.57 o 
 -11   4   4       14.46       15.13     22.13 o 
 -10   4   4      443.35      506.04     30.39 o 
  -9   4   4      186.65      175.78     14.88 o 
  -8   4   4      104.00       96.68     11.28 o 
  -7   4   4      175.61      204.04     11.06 o 
  -6   4   4      295.30      314.55     14.57 o 
  -5   4   4     3356.75     3460.85    123.95 o 
  -4   4   4     1927.55     1996.24     63.05 o 
  -3   4   4     2853.65     2960.85     92.07 o 
  -2   4   4       10.79       20.52      8.74 o 
  -1   4   4      643.20      687.57     27.12 o 
   0   4   4      464.00      430.06     18.42 o 
   1   4   4      386.31      318.60     27.93 o 
   2   4   4     3907.14     4281.02    149.49 o 
   3   4   4     1241.50     1258.26     55.14 o 
   4   4   4      303.22      287.82     23.76 o 
   5   4   4      746.87      789.35    105.75 o 
   6   4   4      682.64      691.34     90.40 o 
   7   4   4       99.02       96.43     31.52 o 
   8   4   4       40.52       70.69     22.19 o 
   9   4   4      130.68      148.76     27.02 o 
 -12   5   4        0.69       61.40     25.22 o 
 -11   5   4      177.53      187.77     29.51 o 
 -10   5   4      893.98      943.65     58.63 o 
  -9   5   4     1326.33     1289.74    121.81 o 
  -8   5   4     2170.85     2506.94    157.17 o 
  -7   5   4     3900.60     4026.53    170.47 o 
  -6   5   4      616.73      659.19     45.39 o 
  -5   5   4      539.39      533.45     31.51 o 
  -4   5   4     3924.53     4157.80    129.11 o 
  -3   5   4      243.24      287.18     13.46 o 
  -2   5   4     8154.16     8678.58    266.03 o 
  -1   5   4       40.81       41.25      5.81 o 
   0   5   4     4942.05     5272.75    220.94 o 
   1   5   4     1111.76      952.58    189.45 o 
   2   5   4      851.10      800.53     83.25 o 
   3   5   4      846.33      719.27    120.57 o 
   4   5   4      221.86      220.03     20.75 o 
   5   5   4     1000.97     1045.79     86.50 o 
   6   5   4       77.18       57.33     20.45 o 
   7   5   4     2143.95     2336.30    313.03 o 
   8   5   4      600.61      678.71     82.53 o 
   9   5   4       73.30       98.56     25.07 o 
 -11   6   4      271.20      244.71     40.41 o 
 -10   6   4        0.78       18.15     20.20 o 
  -9   6   4        0.35        0.00     18.38 o 
  -8   6   4      137.17      126.50     22.22 o 
  -7   6   4      202.92      216.19     19.18 o 
  -6   6   4       57.85       50.77      8.96 o 
  -5   6   4      401.08      381.78     18.77 o 
  -4   6   4       82.80       76.68      8.94 o 
  -3   6   4      243.58      250.55     14.92 o 
  -2   6   4      121.95      123.18     12.17 o 
  -1   6   4        8.67        8.34      7.60 o 
   0   6   4       73.37       85.84     13.32 o 
   1   6   4      140.80      132.42     11.20 o 
   2   6   4      452.92      446.84     22.25 o 
   3   6   4       62.24       50.28     15.13 o 
   4   6   4       56.63       33.51     14.99 o 
   5   6   4      395.12      362.49     30.30 o 
   6   6   4       70.41       68.50     20.26 o 
   7   6   4      562.85      596.54     91.03 o 
   8   6   4       69.76       48.21     22.33 o 
 -10   7   4       72.31       82.21     23.51 o 
  -9   7   4      342.30      360.42     44.57 o 
  -8   7   4       31.77       57.89     19.88 o 
  -7   7   4       98.61       60.96     27.35 o 
  -6   7   4     1332.34     1487.15     76.58 o 
  -5   7   4      120.66      126.95     12.41 o 
  -4   7   4     1807.59     1918.90     62.64 o 
  -3   7   4     1112.71     1093.38     40.79 o 
  -2   7   4     1267.41     1345.33     68.90 o 
  -1   7   4        0.26       11.12     10.16 o 
   0   7   4      383.43      393.32     21.85 o 
   1   7   4      948.26      926.12     33.94 o 
   2   7   4     1798.67     1767.20    117.98 o 
   3   7   4      156.13      127.31     19.57 o 
   4   7   4      307.57      360.63     30.17 o 
   5   7   4      229.36      198.98     22.80 o 
   6   7   4      109.38      129.07     23.12 o 
   7   7   4       42.45       19.91     61.47 o 
  -9   8   4       20.91       52.65     23.08 o 
  -8   8   4      315.80      330.43     34.73 o 
  -7   8   4       12.91       25.74     19.88 o 
  -6   8   4      321.22      296.96     17.24 o 
  -5   8   4        4.05       11.72     12.81 o 
  -4   8   4      269.18      267.57     21.49 o 
  -3   8   4      216.79      232.59     17.24 o 
  -2   8   4      103.64      108.51     13.54 o 
  -1   8   4     1263.50     1267.61     53.95 o 
   0   8   4        4.11       17.86     12.63 o 
   1   8   4     1721.47     1540.84    189.39 o 
   2   8   4      168.47      154.45     19.66 o 
   3   8   4        9.17        0.30     17.63 o 
   4   8   4      249.52      197.67     23.83 o 
   5   8   4       36.55       39.11     20.62 o 
   6   8   4      189.37      154.48     32.74 o 
  -8   9   4      122.52      137.65     34.46 o 
  -7   9   4       62.92       60.25     29.23 o 
  -6   9   4       95.22       85.66     18.30 o 
  -5   9   4        6.76        0.00     16.15 o 
  -4   9   4      166.45      183.72     18.67 o 
  -3   9   4       38.78       54.82     15.19 o 
  -2   9   4      402.19      410.11     29.18 o 
  -1   9   4       44.46       57.67     14.87 o 
   0   9   4      281.18      246.73     23.02 o 
   1   9   4       49.83       46.83     17.60 o 
   2   9   4      134.83      127.47     21.12 o 
   3   9   4      113.80       72.30     20.70 o 
   4   9   4       15.34        6.05     21.68 o 
   5   9   4       83.78       72.61     62.92 o 
  -6  10   4      122.64      128.76     33.17 o 
  -5  10   4      280.31      278.53     24.63 o 
  -4  10   4      116.78      114.01     19.46 o 
  -3  10   4      272.95      264.22     25.08 o 
  -2  10   4        3.31       16.43     17.04 o 
  -1  10   4      353.78      340.91     30.50 o 
   0  10   4       25.05       25.33     21.03 o 
   1  10   4      185.20      166.15     17.82 o 
   2  10   4      226.37      176.06     25.39 o 
   3  10   4       35.38       33.14     36.89 o 
 -13   1   5       55.26       77.61     27.28 o 
 -12   1   5      963.47      944.16     55.16 o 
 -11   1   5      498.51      433.96     25.61 o 
 -10   1   5     2015.55     2061.16     78.83 o 
  -9   1   5      814.00      833.39     26.26 o 
  -8   1   5     2526.97     2749.77     76.48 o 
  -7   1   5     1222.43     1257.80     32.91 o 
  -6   1   5     3416.41     3689.11    124.31 o 
  -5   1   5     6865.90     7097.06    237.33 o 
  -4   1   5      734.80      694.49     25.18 o 
  -3   1   5     8792.07     7986.35    513.97 o 
  -2   1   5     2343.71     2158.13    212.80 o 
  -1   1   5     4566.78     4394.80    191.66 o 
   0   1   5     1336.52     1266.00     57.55 o 
   1   1   5     3233.04     3138.14    208.08 o 
   2   1   5     1078.52      651.25     39.56 o 
   3   1   5     4798.23     4810.48    299.11 o 
   4   1   5       84.52       77.26     39.42 o 
   5   1   5     3382.62     3538.60    183.90 o 
   6   1   5       34.94       11.88     20.51 o 
   7   1   5        8.75        0.00     21.51 o 
   8   1   5      388.03      364.23     34.94 o 
   9   1   5      193.99      237.00     40.61 o 
 -13   2   5      152.78      175.25     29.43 o 
 -12   2   5      113.59      103.06     24.77 o 
 -11   2   5      175.83      174.86     17.39 o 
 -10   2   5       11.30       16.91     12.83 o 
  -9   2   5     1735.23     1744.15     73.05 o 
  -8   2   5      117.99      117.48      8.71 o 
  -7   2   5      729.67      768.14     23.01 o 
  -6   2   5      688.70      710.88     23.19 o 
  -5   2   5     2394.36     2611.59     88.72 o 
  -4   2   5       78.47       77.31      4.95 o 
  -3   2   5      546.23      576.61     24.60 o 
  -2   2   5      488.21      459.60     21.04 o 
  -1   2   5     1847.75     1287.43    529.95 o 
   0   2   5      500.80      450.68     24.50 o 
   1   2   5        0.04        0.50      3.31 o 
   2   2   5     3135.08     3491.19    220.17 o 
   3   2   5      112.22      111.75     17.75 o 
   4   2   5     1543.77      939.42    392.96 o 
   5   2   5      454.11      413.70     46.62 o 
   6   2   5      645.76      652.10     42.92 o 
   7   2   5      187.54      185.18     21.65 o 
   8   2   5      153.72      193.89     29.44 o 
   9   2   5       91.36       67.38     30.17 o 
 -13   3   5        3.74       39.87     41.37 o 
 -12   3   5      167.77      191.82     20.53 o 
 -11   3   5      110.53      122.03     17.43 o 
 -10   3   5      113.67      151.94     14.06 o 
  -9   3   5      301.71      300.25     16.47 o 
  -8   3   5     1124.12     1197.09     35.60 o 
  -7   3   5      398.31      412.37     14.51 o 
  -6   3   5      773.29      748.32     22.52 o 
  -5   3   5      863.51      861.11     25.06 o 
  -4   3   5     1688.05     1981.09     87.26 o 
  -3   3   5       52.70       39.31      6.11 o 
  -2   3   5      197.96      245.53     12.93 o 
  -1   3   5     3981.08     4184.53    145.25 o 
   0   3   5      472.44      502.06     46.55 o 
   1   3   5     1391.00      599.28    240.95 o 
   2   3   5       52.16       34.69     10.53 o 
   3   3   5      370.11      290.35     32.31 o 
   4   3   5      568.80      323.15    182.81 o 
   5   3   5       97.44       76.71     19.04 o 
   6   3   5      261.95      237.32     25.05 o 
   7   3   5      257.45      259.98     28.48 o 
   8   3   5      217.36      204.75     42.88 o 
   9   3   5      393.92      459.76     41.53 o 
 -12   4   5       10.32       22.13     23.01 o 
 -11   4   5      803.61      791.27     47.23 o 
 -10   4   5       19.53       28.50     13.83 o 
  -9   4   5      448.77      422.44     21.91 o 
  -8   4   5        3.48       12.19      9.65 o 
  -7   4   5      104.69       97.72     13.24 o 
  -6   4   5     1599.92     1519.57     88.70 o 
  -5   4   5      821.20      828.06     41.57 o 
  -4   4   5     2743.13     2955.08     92.20 o 
  -3   4   5     5166.74     5706.01    197.64 o 
  -2   4   5       44.71       78.01      7.86 o 
  -1   4   5        4.94       30.59      7.32 o 
   0   4   5     5633.22     6308.84    218.38 o 
   1   4   5       10.72        4.67      8.86 o 
   2   4   5     1880.94      887.55     59.44 o 
   3   4   5       19.60       16.27      8.27 o 
   4   4   5     1530.17     1432.72     70.07 o 
   5   4   5     1254.98     1187.45     62.59 o 
   6   4   5      545.48      539.70     39.57 o 
   7   4   5        6.03        0.00     23.12 o 
   8   4   5        3.58        0.00     24.32 o 
   9   4   5      149.00       94.57     31.36 o 
 -12   5   5       78.97       99.80     25.46 o 
 -11   5   5      158.04      177.56     48.87 o 
 -10   5   5       54.45       76.67     19.72 o 
  -9   5   5       14.29       24.34     16.77 o 
  -8   5   5      270.56      275.16     16.71 o 
  -7   5   5       55.43       39.86     12.75 o 
  -6   5   5      186.08      170.62     33.49 o 
  -5   5   5      264.21      274.71     15.78 o 
  -4   5   5      417.03      458.21     18.23 o 
  -3   5   5     1285.95     1347.70     43.68 o 
  -2   5   5      183.93      200.29     11.25 o 
  -1   5   5       27.34       38.18      8.61 o 
   0   5   5        1.50        0.71      7.65 o 
   1   5   5       29.13        5.87     12.34 o 
   2   5   5      105.71       91.12     10.78 o 
   3   5   5       70.11       51.32     14.71 o 
   4   5   5        0.11        0.00     16.63 o 
   5   5   5      308.86      255.54     24.76 o 
   6   5   5      328.25      244.90     24.90 o 
   7   5   5       66.43       37.40     24.81 o 
   8   5   5       64.15       55.29     27.79 o 
 -11   6   5      170.86      210.66     34.70 o 
 -10   6   5       39.78       69.96     21.19 o 
  -9   6   5      484.83      518.89     32.96 o 
  -8   6   5      260.82      287.11     22.11 o 
  -7   6   5     1136.25     1238.96     62.61 o 
  -6   6   5      223.18      221.05     14.67 o 
  -5   6   5     1638.37     1657.20     54.43 o 
  -4   6   5     1611.21     1736.32     56.39 o 
  -3   6   5      167.56      157.24     10.02 o 
  -2   6   5     1953.41     2020.33     64.14 o 
  -1   6   5      141.18      149.70      9.92 o 
   0   6   5     3828.11     2008.09    761.82 o 
   1   6   5      115.18      119.58     12.39 o 
   2   6   5      810.01      791.32     43.40 o 
   3   6   5        4.22       14.16     14.96 o 
   4   6   5      431.63      413.62     30.68 o 
   5   6   5       58.69       13.53     29.08 o 
   6   6   5      691.48      702.10     47.58 o 
   7   6   5      125.33       96.58     23.82 o 
 -10   7   5      541.56      525.25     34.32 o 
  -9   7   5      219.80      196.72     36.64 o 
  -8   7   5       22.60       25.25     18.64 o 
  -7   7   5       16.06       36.95     17.55 o 
  -6   7   5      175.47      146.37     13.51 o 
  -5   7   5      506.99      525.23     23.79 o 
  -4   7   5      240.82      226.62     13.78 o 
  -3   7   5      505.62      520.20     22.02 o 
  -2   7   5      583.28      586.35     27.73 o 
  -1   7   5       41.96       53.24     11.98 o 
   0   7   5        7.54       29.51     11.17 o 
   1   7   5      168.13      154.05     13.55 o 
   2   7   5     1041.85      977.65     53.51 o 
   3   7   5      723.15      684.66     42.99 o 
   4   7   5        6.65        0.00     18.17 o 
   5   7   5      222.12      197.13     46.56 o 
   6   7   5       75.40       86.25     26.74 o 
   7   7   5        0.32        0.00     76.86 o 
  -9   8   5      112.37      141.05     26.68 o 
  -8   8   5        1.63        0.00     20.29 o 
  -7   8   5       31.74       22.22     19.29 o 
  -6   8   5      318.16      409.44     28.42 o 
  -5   8   5      329.30      342.67     23.71 o 
  -4   8   5       85.63       84.20     14.42 o 
  -3   8   5       80.67       95.81     14.08 o 
  -2   8   5      807.51      816.80     35.95 o 
  -1   8   5      147.16      161.48     18.55 o 
   0   8   5      110.96       98.78     14.74 o 
   1   8   5       33.49       12.48     15.34 o 
   2   8   5      269.37      282.17     28.46 o 
   3   8   5      127.53       86.81     20.36 o 
   4   8   5      313.87      315.35     36.09 o 
   5   8   5        2.11        0.00     41.52 o 
   6   8   5       52.12       21.72     65.12 o 
  -8   9   5      338.14      296.53     37.19 o 
  -7   9   5       37.03       38.29     30.38 o 
  -6   9   5      836.29      919.29     55.93 o 
  -5   9   5       84.90       74.35     16.64 o 
  -4   9   5       31.83       18.21     15.29 o 
  -3   9   5      375.20      388.50     25.30 o 
  -2   9   5       32.37       39.10     15.60 o 
  -1   9   5      497.96      553.21     48.58 o 
   0   9   5        0.12       13.61     17.43 o 
   1   9   5      429.93      398.10     32.68 o 
   2   9   5        6.28        0.00     18.19 o 
   3   9   5       71.98       63.69     21.39 o 
   4   9   5        2.79        5.00     26.87 o 
  -6  10   5       10.74        4.21     28.38 o 
  -5  10   5       64.93       62.40     27.70 o 
  -4  10   5        3.72        3.03     17.52 o 
  -3  10   5       24.55       31.64     17.62 o 
  -2  10   5        3.37       11.13     17.71 o 
  -1  10   5      238.26      174.76     27.97 o 
   0  10   5       82.50      105.99     22.52 o 
   1  10   5       80.90       34.01     22.28 o 
   2  10   5        0.34        0.00     21.03 o 
 -13   0   6        8.55       53.32     34.87 o 
 -12   0   6     1346.47     1235.94     94.53 o 
 -11   0   6      164.54      159.71     28.18 o 
 -10   0   6    12388.76    13700.50    590.05 o 
  -9   0   6      963.51      973.49     46.40 o 
  -8   0   6     2875.69     3284.14    143.78 o 
  -7   0   6      216.27      251.74     30.36 o 
  -6   0   6      480.57      485.82     34.56 o 
  -5   0   6     9326.92     8295.49    457.96 o 
  -4   0   6     5509.04     4489.76    186.38 o 
  -3   0   6     2936.75     2620.35    122.31 o 
  -2   0   6    10302.92     7474.00   1088.30 o 
  -1   0   6     4724.31     4869.93    202.34 o 
   0   0   6     2746.10     2804.59    175.97 o 
   1   0   6     7320.49     8211.48    506.42 o 
   2   0   6       18.84        4.70     14.20 o 
   4   0   6      693.80      457.64     39.83 o 
   5   0   6     5773.05     6593.27    411.69 o 
   6   0   6      668.68      745.68     69.34 o 
   7   0   6     1806.08     1927.51    134.31 o 
   8   0   6        6.06       10.88     40.63 o 
   9   0   6      144.49      176.19     51.93 o 
 -13   1   6       24.97       42.20     24.21 o 
 -12   1   6      509.13      453.60     35.93 o 
 -11   1   6       92.39       87.12     14.16 o 
 -10   1   6      221.26      214.25     13.30 o 
  -9   1   6      203.01      205.13     12.29 o 
  -8   1   6      564.94      577.12     20.80 o 
  -7   1   6     2415.24     2573.55     87.63 o 
  -6   1   6      512.40      609.19     23.44 o 
  -5   1   6      888.51      858.96     36.15 o 
  -4   1   6      104.44      109.82     13.28 o 
  -3   1   6       42.22       41.42      4.69 o 
  -2   1   6      757.10      730.10     24.53 o 
  -1   1   6      978.22     1004.73     36.81 o 
   0   1   6     3460.79     3468.65    120.71 o 
   1   1   6      305.16      276.02     19.72 o 
   2   1   6      763.78      722.26     28.88 o 
   4   1   6        1.66        8.53     12.83 o 
   5   1   6     1281.25     1217.95     63.88 o 
   6   1   6       12.44        0.00     20.90 o 
   7   1   6      377.92      333.26     30.65 o 
   8   1   6      236.18      255.31     32.80 o 
   9   1   6       59.55       42.98     34.03 o 
 -13   2   6      571.03      549.17     43.85 o 
 -12   2   6      220.32      234.89     19.73 o 
 -11   2   6      453.26      431.04     24.95 o 
 -10   2   6       77.00       79.93     12.21 o 
  -9   2   6      669.09      644.69     21.50 o 
  -8   2   6     4039.84     4390.52    132.50 o 
  -7   2   6      270.19      200.47     33.28 o 
  -6   2   6     8099.91     8643.73    491.48 o 
  -5   2   6       59.48       61.79      8.70 o 
  -4   2   6     2631.83     1953.17    738.94 o 
  -3   2   6     1767.18     1883.32     66.40 o 
  -2   2   6      808.71      735.02     32.52 o 
  -1   2   6     5189.39     4963.59    209.53 o 
   0   2   6        6.60        5.53      6.39 o 
   1   2   6    10481.98    11413.80    393.20 o 
   2   2   6     2537.27     2459.31    105.76 o 
   3   2   6      826.02      756.81     49.31 o 
   4   2   6        9.13       13.07     10.62 o 
   5   2   6       32.28       32.80     30.87 o 
   6   2   6     1160.62     1140.72     62.49 o 
   7   2   6      836.17      821.77     56.50 o 
   8   2   6      408.43      350.70     35.38 o 
   9   2   6      390.29      401.77     41.51 o 
 -13   3   6       77.64      149.44     40.86 o 
 -12   3   6      115.67      112.17     18.25 o 
 -11   3   6     2180.91     2042.54     84.07 o 
 -10   3   6      420.63      371.99     23.07 o 
  -9   3   6     1373.95     1328.56     56.68 o 
  -8   3   6      125.43      139.32      8.64 o 
  -7   3   6     2640.33     2831.56     86.82 o 
  -6   3   6      264.71      242.11     12.09 o 
  -5   3   6     1193.53     1132.40     35.45 o 
  -4   3   6     2833.53     3089.25    107.95 o 
  -3   3   6     2577.34     2724.45     95.56 o 
  -2   3   6     6751.45     7179.08    247.26 o 
  -1   3   6     4288.68     4406.47    196.86 o 
   0   3   6     1151.12     1149.09     42.81 o 
   1   3   6       25.82       30.44      8.85 o 
   2   3   6      919.01      253.50    324.82 o 
   3   3   6      519.37      387.73     20.72 o 
   4   3   6     1989.74     1912.00     90.35 o 
   5   3   6      145.69      123.52     21.20 o 
   6   3   6       53.92       53.11     23.00 o 
   7   3   6        4.06        0.00     23.56 o 
   8   3   6       21.73       17.31     30.20 o 
 -12   4   6      623.75      702.64     46.28 o 
 -11   4   6        0.01       15.98     20.75 o 
 -10   4   6      385.97      423.14     25.90 o 
  -9   4   6       34.76       38.43     11.11 o 
  -8   4   6      393.29      429.14     20.41 o 
  -7   4   6        3.04        3.33     11.59 o 
  -6   4   6       38.76       35.57      7.82 o 
  -5   4   6     1358.03     1477.57     55.99 o 
  -4   4   6       31.51       37.72      6.61 o 
  -3   4   6     5060.33     5659.23    196.24 o 
  -2   4   6     5685.46     5779.19    199.96 o 
  -1   4   6      102.91       92.78      9.17 o 
   0   4   6        1.39        0.62      8.09 o 
   1   4   6        6.69        4.45      3.45 o 
   2   4   6      174.33      167.33     18.77 o 
   3   4   6      704.80      761.44     67.67 o 
   4   4   6        2.22        1.46     15.86 o 
   5   4   6      954.32      956.60     79.63 o 
   6   4   6       34.25       16.55     21.34 o 
   7   4   6       42.79       37.01     31.30 o 
   8   4   6       15.98        4.46     29.58 o 
 -12   5   6      382.74      414.48     46.15 o 
 -11   5   6      438.52      507.20     40.97 o 
 -10   5   6       42.85       32.68     17.67 o 
  -9   5   6     1393.54     1482.54     69.50 o 
  -8   5   6      212.05      212.99     14.86 o 
  -7   5   6     5062.85     5726.72    172.74 o 
  -6   5   6        8.68       10.58      8.49 o 
  -5   5   6     2830.46     2999.43     94.36 o 
  -4   5   6      216.36      226.32     14.55 o 
  -3   5   6      185.21      172.37     26.54 o 
  -2   5   6     3423.17     3674.71    128.70 o 
  -1   5   6      186.97      208.87     13.97 o 
   0   5   6     3929.73     3078.56    744.78 o 
   1   5   6      622.25      630.42     36.49 o 
   2   5   6     1168.79     1233.45     48.10 o 
   3   5   6       44.55       14.82     16.58 o 
   4   5   6     1264.78     1229.79     69.03 o 
   5   5   6        1.97        0.00     29.96 o 
   6   5   6      119.26       90.57     24.44 o 
   7   5   6      541.85      414.68     40.23 o 
 -11   6   6        8.65       21.90     26.04 o 
 -10   6   6      117.29       98.26     23.97 o 
  -9   6   6       51.69       47.73     18.18 o 
  -8   6   6       24.01       19.85     15.19 o 
  -7   6   6      693.97      690.31     33.97 o 
  -6   6   6      487.46      484.07     21.72 o 
  -5   6   6       71.96       68.97      9.54 o 
  -4   6   6       16.30       14.61      8.11 o 
  -3   6   6       47.81       53.08      8.43 o 
  -2   6   6      934.72      940.99     32.70 o 
  -1   6   6      117.02      107.30      9.62 o 
   0   6   6      276.55      283.17     20.54 o 
   1   6   6      158.29      158.76     23.82 o 
   2   6   6       10.25        4.44     16.53 o 
   3   6   6       30.94       20.15     18.04 o 
   4   6   6      181.50      125.21     33.63 o 
   5   6   6      219.42      188.42     25.47 o 
   6   6   6       81.19      104.57     31.57 o 
   7   6   6       11.89        7.82     23.94 o 
 -10   7   6      115.49      104.91     22.39 o 
  -9   7   6      858.43     1008.10     49.32 o 
  -8   7   6       87.69       57.15     19.19 o 
  -7   7   6      399.21      394.63     26.54 o 
  -6   7   6      545.04      602.66     31.75 o 
  -5   7   6     1769.83     1815.42     60.11 o 
  -4   7   6     1465.40     1457.84     48.88 o 
  -3   7   6      952.86      948.94     38.78 o 
  -2   7   6     1247.76     1275.17     49.54 o 
  -1   7   6      271.93      266.23     18.49 o 
   0   7   6     1094.99     1077.57     43.63 o 
   1   7   6       22.50        6.07     19.53 o 
   2   7   6      653.40      594.34     38.32 o 
   3   7   6       46.37       20.64     18.82 o 
   4   7   6      458.08      442.28     65.04 o 
   5   7   6       87.25       43.48     39.55 o 
   6   7   6      807.49      742.47     53.09 o 
  -9   8   6        0.70        0.00     23.09 o 
  -8   8   6      250.20      275.32     26.07 o 
  -7   8   6        9.33        8.62     18.82 o 
  -6   8   6      829.09      833.59     50.23 o 
  -5   8   6      128.41      118.85     16.05 o 
  -4   8   6      461.46      469.17     41.75 o 
  -3   8   6        9.96       22.33     13.69 o 
  -2   8   6       99.39      125.12     14.98 o 
  -1   8   6     1050.52      979.38     41.74 o 
   0   8   6       18.96       12.79     16.19 o 
   1   8   6      598.18      549.46     38.95 o 
   2   8   6      241.41      233.07     24.88 o 
   3   8   6       91.53       88.85     27.79 o 
   4   8   6        8.10        0.84     50.49 o 
   5   8   6        5.01        0.00     43.18 o 
  -8   9   6      203.57      255.14     55.14 o 
  -7   9   6      140.03      178.13     50.59 o 
  -6   9   6       38.68       25.65     27.10 o 
  -5   9   6      140.81      132.08     24.62 o 
  -4   9   6       15.96       23.96     15.91 o 
  -3   9   6       53.91       44.06     16.55 o 
  -2   9   6       42.56       54.14     16.06 o 
  -1   9   6       10.61        0.00     15.37 o 
   0   9   6       48.66       55.49     18.24 o 
   1   9   6       10.30        0.00     37.11 o 
   2   9   6      165.62      143.78     33.84 o 
   3   9   6       23.03        2.62     23.00 o 
  -6  10   6       79.19       65.16     31.50 o 
  -5  10   6       64.04       82.26     28.30 o 
  -4  10   6      307.86      268.67     23.32 o 
  -3  10   6       73.22       66.29     18.75 o 
  -2  10   6       56.37       61.06     18.90 o 
  -1  10   6      137.10      102.16     22.71 o 
   0  10   6       55.22       41.56     20.89 o 
   1  10   6       30.99       28.37     21.91 o 
 -13   1   7      630.04      514.13     39.73 o 
 -12   1   7      584.54      535.13     37.39 o 
 -11   1   7      277.05      277.82     20.14 o 
 -10   1   7     1226.57     1155.61     38.73 o 
  -9   1   7      354.20      357.63     16.46 o 
  -8   1   7     2807.37     2896.64    117.97 o 
  -7   1   7       66.28       81.18     11.07 o 
  -6   1   7     5070.46     4699.62    321.62 o 
  -5   1   7        8.98       13.57      5.04 o 
  -4   1   7     6815.95     6124.18    301.35 o 
  -3   1   7      300.36      287.81     15.63 o 
  -2   1   7     6810.90     6469.53    222.58 o 
  -1   1   7     3308.07     3416.69    119.08 o 
   0   1   7     1703.74     1554.40     56.35 o 
   1   1   7      749.69      717.79     47.15 o 
   2   1   7      123.93       66.97     14.44 o 
   3   1   7     4183.75     3957.25    616.78 o 
   4   1   7        5.50        0.00     16.75 o 
   5   1   7      365.74      283.32     26.25 o 
   6   1   7       30.53       22.15     21.67 o 
   7   1   7      488.49      561.83     49.41 o 
   8   1   7        3.28        6.92     31.58 o 
 -13   2   7      248.46      230.16     27.82 o 
 -12   2   7      746.43      662.47     33.18 o 
 -11   2   7       44.46       52.02     16.37 o 
 -10   2   7       90.61       87.07     12.74 o 
  -9   2   7      400.03      363.58     16.79 o 
  -8   2   7       93.50       82.89      8.61 o 
  -7   2   7      295.17      278.15     18.64 o 
  -6   2   7       62.14       50.96     10.11 o 
  -5   2   7      844.65      804.25     36.77 o 
  -4   2   7      505.07      609.54     23.60 o 
  -3   2   7      450.60      422.42     18.61 o 
  -2   2   7      549.97      561.57     24.79 o 
  -1   2   7     1769.08     1770.11     63.37 o 
   0   2   7      883.54      845.46     33.10 o 
   1   2   7      305.84      243.78     15.70 o 
   2   2   7     1654.12     1504.07     67.96 o 
   3   2   7        7.28       12.62      9.98 o 
   4   2   7     1535.12     1598.31     61.01 o 
   5   2   7      181.01      165.87     22.73 o 
   6   2   7        4.08        0.00     22.46 o 
   7   2   7       19.25        0.42     25.45 o 
   8   2   7       33.56       55.86     29.22 o 
 -13   3   7      212.74      269.07     30.05 o 
 -12   3   7       44.45       90.44     17.27 o 
 -11   3   7      319.72      308.65     21.97 o 
 -10   3   7      722.00      703.93     32.59 o 
  -9   3   7      602.64      607.86     28.35 o 
  -8   3   7      198.47      236.41     13.23 o 
  -7   3   7       34.76       27.32      7.39 o 
  -6   3   7     3542.01     3701.58    125.86 o 
  -5   3   7      151.55      142.29     11.65 o 
  -4   3   7     3302.09     3482.67    121.48 o 
  -3   3   7      230.31      306.71     15.59 o 
  -2   3   7      127.05      168.15     11.98 o 
  -1   3   7     1840.21     1837.84     66.20 o 
   0   3   7     1147.11     1115.55     51.93 o 
   1   3   7     1582.36     1486.42     55.23 o 
   2   3   7      961.54      845.60     42.71 o 
   3   3   7       29.86       18.77     12.06 o 
   4   3   7      370.00      327.54     29.34 o 
   5   3   7      675.80      611.45     43.16 o 
   6   3   7       63.95       63.13     25.71 o 
   7   3   7       54.52       53.81     32.22 o 
   8   3   7        8.07       16.41     28.52 o 
 -12   4   7      192.22      179.18     24.85 o 
 -11   4   7      870.66      829.73     48.52 o 
 -10   4   7      511.63      451.85     25.27 o 
  -9   4   7      381.82      359.20     19.70 o 
  -8   4   7      214.38      233.65     14.33 o 
  -7   4   7     1423.04     1483.63     48.13 o 
  -6   4   7       18.83       18.97      6.22 o 
  -5   4   7     1701.33     1909.08    122.10 o 
  -4   4   7      153.44      184.29     12.09 o 
  -3   4   7     4571.65     4830.81    171.20 o 
  -2   4   7      183.14      208.13     14.23 o 
  -1   4   7     1608.56     1597.11     74.75 o 
   0   4   7      284.07      280.01     32.23 o 
   1   4   7      712.04      640.40     68.82 o 
   2   4   7     1103.24      994.09     40.78 o 
   3   4   7      457.39      476.71     35.49 o 
   4   4   7      680.42      635.88     48.90 o 
   5   4   7      168.88      135.23     24.57 o 
   6   4   7      612.36      607.33     44.25 o 
   7   4   7       14.89       49.63     28.82 o 
 -12   5   7        5.07       19.17     24.80 o 
 -11   5   7      248.28      248.03     33.01 o 
 -10   5   7      378.31      363.15     37.70 o 
  -9   5   7       28.73       31.42     12.15 o 
  -8   5   7       45.62       57.94     14.76 o 
  -7   5   7       21.38       26.61      9.63 o 
  -6   5   7       34.52       35.22     16.00 o 
  -5   5   7      185.34      193.80     14.27 o 
  -4   5   7      109.05      116.45     10.45 o 
  -3   5   7      976.39      986.36     38.70 o 
  -2   5   7       55.76       51.48      9.98 o 
  -1   5   7      251.60      232.37     15.75 o 
   0   5   7      510.73      527.98     26.68 o 
   1   5   7      424.54      412.44     23.12 o 
   2   5   7      337.47      274.41     24.12 o 
   3   5   7      199.82      150.58     20.78 o 
   4   5   7        0.02        0.00     20.00 o 
   5   5   7      308.11      225.55     25.69 o 
   6   5   7        6.34        0.00     35.35 o 
   7   5   7        1.14       14.19     34.43 o 
 -11   6   7       21.54       40.79     25.91 o 
 -10   6   7        4.01        0.00     23.83 o 
  -9   6   7      410.71      461.00     30.69 o 
  -8   6   7       20.11       20.28     14.76 o 
  -7   6   7     2438.45     2574.43    103.57 o 
  -6   6   7       13.88        6.69     11.53 o 
  -5   6   7      993.89     1037.08     36.45 o 
  -4   6   7       32.00       31.62      8.55 o 
  -3   6   7     1691.54     1763.07     57.35 o 
  -2   6   7      453.71      482.01     20.84 o 
  -1   6   7      603.02      584.01     27.73 o 
   0   6   7      163.73      140.78     14.25 o 
   1   6   7      232.86      254.50     20.97 o 
   2   6   7     1154.90     1088.42     97.41 o 
   3   6   7      478.55      498.80     36.54 o 
   4   6   7      290.62      241.27     27.10 o 
   5   6   7        0.68       24.93     23.08 o 
   6   6   7       86.44       88.73     26.72 o 
 -10   7   7       82.28      112.00     23.61 o 
  -9   7   7      295.46      312.72     25.86 o 
  -8   7   7       52.27       41.17     17.33 o 
  -7   7   7      279.95      271.03     21.89 o 
  -6   7   7        2.39        0.00     14.04 o 
  -5   7   7       30.95       32.25     10.86 o 
  -4   7   7      199.49      191.15     13.25 o 
  -3   7   7       62.12       55.53     12.50 o 
  -2   7   7      469.36      500.23     26.90 o 
  -1   7   7       49.92       47.53     13.07 o 
   0   7   7       32.42       29.60     13.52 o 
   1   7   7       22.52       13.34     17.62 o 
   2   7   7        1.24        9.01     18.55 o 
   3   7   7      111.88       89.52     22.09 o 
   4   7   7      219.00      174.50     26.36 o 
   5   7   7      477.29      431.51     49.02 o 
  -9   8   7      731.12      822.69     46.63 o 
  -8   8   7      189.06      204.88     31.30 o 
  -7   8   7       73.85       87.35     35.59 o 
  -6   8   7       15.93       35.55     22.25 o 
  -5   8   7      202.12      194.82     25.74 o 
  -4   8   7      387.40      394.91     25.41 o 
  -3   8   7      136.76      144.86     16.81 o 
  -2   8   7      296.74      282.19     20.94 o 
  -1   8   7      347.47      345.41     22.78 o 
   0   8   7        8.98        0.00     15.79 o 
   1   8   7        9.52       19.88     27.78 o 
   2   8   7       47.29       37.37     20.99 o 
   3   8   7       22.51        9.61     48.82 o 
   4   8   7      199.42      172.99     51.20 o 
  -8   9   7      157.72      167.05     46.16 o 
  -7   9   7       28.66       23.93     28.92 o 
  -6   9   7     1077.32     1199.26     70.46 o 
  -5   9   7        3.47        0.00     24.20 o 
  -4   9   7      263.72      252.96     21.25 o 
  -3   9   7        0.37        1.55     16.61 o 
  -2   9   7        4.47        0.00     16.10 o 
  -1   9   7      189.70      139.35     20.83 o 
   0   9   7        3.56        0.00     18.83 o 
   1   9   7      199.30      200.85     28.73 o 
   2   9   7      143.17      158.97     25.69 o 
  -5  10   7       30.75       30.50     27.72 o 
  -4  10   7        1.20       10.30     25.16 o 
  -3  10   7        1.97        9.50     19.02 o 
  -2  10   7        0.41        0.00     21.02 o 
  -1  10   7        2.59        0.00     21.54 o 
   0  10   7      250.56      216.58     27.56 o 
 -13   0   8      264.38      273.92     39.39 o 
 -12   0   8      540.16      438.55     44.88 o 
 -11   0   8      105.14      135.32     16.39 o 
 -10   0   8     2154.24     2022.02     91.31 o 
  -9   0   8     1863.35     1899.60     86.09 o 
  -8   0   8     3467.66     3475.95    199.64 o 
  -7   0   8     3949.05     4082.33    233.58 o 
  -6   0   8      214.44      153.42     17.78 o 
  -5   0   8       42.84       39.67      6.72 o 
  -4   0   8     3981.68     3710.75    155.38 o 
  -3   0   8     2851.76     2879.60    179.53 o 
  -2   0   8     8808.38     9177.95    381.25 o 
  -1   0   8     3434.24     4086.51    172.02 o 
   0   0   8     9831.58    11199.98    465.75 o 
   1   0   8       14.24       12.06     16.86 o 
   2   0   8      112.08       87.12     22.02 o 
   3   0   8      680.46      650.25     55.34 o 
   4   0   8      263.10      224.80     33.01 o 
   5   0   8     1794.07     1783.49    123.78 o 
   6   0   8      393.49      400.37     50.98 o 
   7   0   8      391.66      373.91     51.24 o 
 -13   1   8       43.97       68.29     21.25 o 
 -12   1   8      134.51      118.01     15.44 o 
 -11   1   8       32.10       53.36     12.93 o 
 -10   1   8      115.69      116.82     10.78 o 
  -9   1   8        3.18        8.18     11.54 o 
  -8   1   8        1.28       16.51     18.12 o 
  -7   1   8      117.87      100.89      8.69 o 
  -6   1   8        3.97       12.05      5.97 o 
  -5   1   8     3300.54     3090.98    111.59 o 
  -4   1   8      974.41      887.89     79.58 o 
  -3   1   8      376.23      377.33     14.95 o 
  -2   1   8       78.23       91.38      7.14 o 
  -1   1   8      408.64      424.46     20.03 o 
   0   1   8      989.20      974.90     37.59 o 
   1   1   8       91.96       80.12     10.63 o 
   2   1   8     1170.92     1156.48     45.23 o 
   3   1   8        2.20       20.27     12.29 o 
   4   1   8      635.33      609.66     31.16 o 
   5   1   8       66.10       24.85     20.86 o 
   6   1   8       52.07       18.15     25.23 o 
   7   1   8      108.23       98.52     31.71 o 
 -13   2   8     1330.37     1222.12     67.84 o 
 -12   2   8      770.77      684.57     33.30 o 
 -11   2   8     2353.76     2178.82     82.91 o 
 -10   2   8       11.29        8.97      9.70 o 
  -9   2   8       90.24       98.69     11.94 o 
  -8   2   8     2257.43     2381.06     84.96 o 
  -7   2   8        4.61       14.79     11.08 o 
  -6   2   8     6010.27     6019.46    241.94 o 
  -5   2   8      510.31      491.73     21.45 o 
  -4   2   8     3551.40     3511.22    112.46 o 
  -3   2   8      301.93      261.21     12.61 o 
  -2   2   8     3244.98     3206.91    180.85 o 
  -1   2   8      136.46      122.97     13.08 o 
   0   2   8      991.68      885.60     35.26 o 
   1   2   8     2098.20     2071.82     75.23 o 
   2   2   8     2798.73     2731.87     97.99 o 
   3   2   8     1630.38     1740.51     65.33 o 
   4   2   8     1248.05     1245.23     65.63 o 
   5   2   8      224.91      196.02     25.50 o 
   6   2   8        1.61        3.15     24.30 o 
   7   2   8       89.67       76.54     30.66 o 
 -13   3   8        9.04       22.06     17.74 o 
 -12   3   8       64.66       65.57     16.38 o 
 -11   3   8      944.23      814.58     44.08 o 
 -10   3   8      766.80      695.06     33.00 o 
  -9   3   8     2064.12     2127.21     76.62 o 
  -8   3   8     3045.39     3056.14     94.00 o 
  -7   3   8      582.93      611.08     25.75 o 
  -6   3   8      553.59      514.98     27.68 o 
  -5   3   8     1031.43     1037.53     59.55 o 
  -4   3   8       58.17       78.30     10.71 o 
  -3   3   8     6372.58     7092.04    301.30 o 
  -2   3   8      324.71      307.78     18.19 o 
  -1   3   8     3174.94     3212.47    166.41 o 
   0   3   8      242.56      237.83     17.71 o 
   1   3   8     1909.20     1874.97     82.83 o 
   2   3   8      328.87      326.17     20.47 o 
   3   3   8       11.52       13.48     13.09 o 
   4   3   8      420.16      315.25     31.46 o 
   5   3   8       58.55       46.37     41.00 o 
   6   3   8     1436.71     1425.74     77.92 o 
   7   3   8       68.22       50.48     30.70 o 
 -12   4   8        3.64       39.16     23.01 o 
 -11   4   8        3.14        4.81     14.39 o 
 -10   4   8      868.92      867.59     38.80 o 
  -9   4   8      237.81      238.71     30.09 o 
  -8   4   8     1543.08     1583.01     51.30 o 
  -7   4   8      950.09      907.31     33.47 o 
  -6   4   8      159.97      138.08     26.93 o 
  -5   4   8       35.61       49.90      8.42 o 
  -4   4   8      366.27      350.46     20.70 o 
  -3   4   8     1269.88     1303.52     49.12 o 
  -2   4   8     1533.48     1468.69     54.54 o 
  -1   4   8       11.04       11.39     10.15 o 
   0   4   8      349.18      295.72     19.06 o 
   1   4   8        3.77        5.54     11.85 o 
   2   4   8        4.60        0.00     12.83 o 
   3   4   8       22.28       20.92     18.15 o 
   4   4   8      170.91      124.98     23.16 o 
   5   4   8      794.75      713.22     52.51 o 
   6   4   8       95.53       88.61     29.34 o 
   7   4   8      137.49      118.69     33.07 o 
 -12   5   8     1211.35     1061.32     59.04 o 
 -11   5   8       20.57       49.12     22.59 o 
 -10   5   8      925.33      845.89     66.41 o 
  -9   5   8      368.79      345.29     24.04 o 
  -8   5   8      709.25      665.82     33.28 o 
  -7   5   8     2576.44     2686.42     83.52 o 
  -6   5   8      224.08      204.46     12.91 o 
  -5   5   8     3204.15     3385.57    119.87 o 
  -4   5   8        0.47       13.21      9.64 o 
  -3   5   8     3820.28     4134.44    144.55 o 
  -2   5   8      141.57      121.23     12.35 o 
  -1   5   8      811.02      853.18     36.30 o 
   0   5   8     2178.89     2172.46    104.23 o 
   1   5   8     1706.22     1677.87     64.27 o 
   2   5   8      636.49      613.27     80.04 o 
   3   5   8      499.05      543.17     41.67 o 
   4   5   8      350.49      284.14     29.19 o 
   5   5   8       31.48       21.41     31.92 o 
   6   5   8       94.69       53.11     25.94 o 
 -11   6   8       27.54       47.27     26.37 o 
 -10   6   8       44.40       61.26     22.85 o 
  -9   6   8      244.17      219.22     20.92 o 
  -8   6   8       36.70       18.29     21.54 o 
  -7   6   8      422.84      389.97     19.84 o 
  -6   6   8        8.15       24.53     12.67 o 
  -5   6   8      576.50      599.82     24.57 o 
  -4   6   8      423.08      399.87     19.30 o 
  -3   6   8      793.58      729.07     28.16 o 
  -2   6   8     1547.62     1637.90     61.65 o 
  -1   6   8       53.71       51.40     12.66 o 
   0   6   8      401.53      404.29     25.56 o 
   1   6   8      466.88      447.68     78.02 o 
   2   6   8      139.83       96.43     30.77 o 
   3   6   8       62.00       47.40     36.14 o 
   4   6   8       10.29        0.00     32.21 o 
   5   6   8       33.98        3.62     32.51 o 
 -10   7   8      306.84      312.84     36.92 o 
  -9   7   8      583.87      688.96     39.21 o 
  -8   7   8      334.60      353.49     25.17 o 
  -7   7   8      374.19      382.00     25.96 o 
  -6   7   8       18.31       20.78     14.44 o 
  -5   7   8      860.02      884.21     39.88 o 
  -4   7   8       72.19       84.54     14.00 o 
  -3   7   8      500.02      518.48     29.20 o 
  -2   7   8      194.90      177.05     16.50 o 
  -1   7   8      683.00      702.61     33.50 o 
   0   7   8       73.33       55.50     18.83 o 
   1   7   8      325.39      330.81     53.71 o 
   2   7   8      106.49       53.72     37.62 o 
   3   7   8       54.85       46.99     28.27 o 
   4   7   8      242.90      207.37     29.41 o 
  -9   8   8      148.05      141.00     28.10 o 
  -8   8   8       54.25       56.41     20.28 o 
  -7   8   8       13.05        0.00     24.66 o 
  -6   8   8      254.80      265.82     28.97 o 
  -5   8   8       80.31       63.22     22.59 o 
  -4   8   8      233.71      220.08     18.53 o 
  -3   8   8       16.21        1.30     14.05 o 
  -2   8   8        4.21        0.00     14.72 o 
  -1   8   8        4.63        0.00     15.46 o 
   0   8   8       93.55       86.55     20.80 o 
   1   8   8       49.10       52.32     21.84 o 
   2   8   8       66.52       94.86     53.31 o 
   3   8   8      119.90      106.58     56.65 o 
  -7   9   8      333.27      378.61     37.94 o 
  -6   9   8        3.27        0.00     25.83 o 
  -5   9   8      453.75      468.10     42.35 o 
  -4   9   8       24.14       13.07     23.23 o 
  -3   9   8      126.03      119.76     18.88 o 
  -2   9   8        6.54        0.00     15.87 o 
  -1   9   8       55.08       43.91     21.04 o 
   0   9   8       41.19        0.00     21.64 o 
   1   9   8        1.89        0.00     33.15 o 
  -4  10   8      169.12      180.46     30.16 o 
  -3  10   8        8.08        5.35     18.90 o 
  -2  10   8      217.01      206.70     26.55 o 
 -13   1   9      611.30      550.45     38.37 o 
 -12   1   9       14.73       19.65     13.82 o 
 -11   1   9      635.69      600.47     24.27 o 
 -10   1   9      126.70      119.48     15.46 o 
  -9   1   9     1706.47     1686.85     72.19 o 
  -8   1   9      702.83      658.12     32.89 o 
  -7   1   9     2591.75     2509.99     86.05 o 
  -6   1   9     1908.68     1824.72     64.00 o 
  -5   1   9     2503.83     2192.21    215.33 o 
  -4   1   9     3496.91     3316.50    244.72 o 
  -3   1   9      255.92      225.61     14.70 o 
  -2   1   9     3160.82     3161.32     94.90 o 
  -1   1   9       43.17       25.55      9.53 o 
   0   1   9     1817.72     1897.00     69.33 o 
   1   1   9      694.24      731.03     32.34 o 
   2   1   9      474.28      477.07     26.23 o 
   3   1   9      221.61      206.87     17.38 o 
   4   1   9     1158.26     1090.06     46.92 o 
   5   1   9      103.94       97.54     25.54 o 
   6   1   9       20.86       47.54     28.09 o 
   7   1   9      185.31      184.70     33.69 o 
 -13   2   9      117.43      131.95     17.99 o 
 -12   2   9      652.02      577.18     30.07 o 
 -11   2   9      360.99      316.30     22.05 o 
 -10   2   9       18.91       18.93     11.33 o 
  -9   2   9        3.64       12.40     11.00 o 
  -8   2   9       54.76       58.47     12.99 o 
  -7   2   9      457.97      417.86     19.58 o 
  -6   2   9      770.19      745.38     35.27 o 
  -5   2   9      317.10      335.31     21.47 o 
  -4   2   9      318.74      290.15     14.31 o 
  -3   2   9     1006.99      943.12     53.58 o 
  -2   2   9       31.87       15.25      8.83 o 
  -1   2   9      630.28      593.37     26.39 o 
   0   2   9       45.48       35.05     10.99 o 
   1   2   9      217.71      193.17     16.00 o 
   2   2   9       18.57       13.10     13.31 o 
   3   2   9      230.10      201.80     17.79 o 
   4   2   9        2.21        0.00     47.28 o 
   5   2   9      506.78      532.71     43.11 o 
   6   2   9       64.21       66.49     29.49 o 
 -13   3   9      262.75      242.62     21.26 o 
 -12   3   9       85.09       74.09     16.53 o 
 -11   3   9      675.58      595.23     31.61 o 
 -10   3   9       36.99       51.21     18.27 o 
  -9   3   9      751.31      728.42     31.43 o 
  -8   3   9      311.36      285.81     17.83 o 
  -7   3   9       14.58        1.47     11.70 o 
  -6   3   9     1462.12     1457.16     64.29 o 
  -5   3   9      220.32      196.33     16.89 o 
  -4   3   9     2631.12     2727.65     82.39 o 
  -3   3   9      222.59      226.10     15.79 o 
  -2   3   9     2034.56     2011.99     99.81 o 
  -1   3   9      102.06       82.64     11.55 o 
   0   3   9      218.91      190.51     14.51 o 
   1   3   9      782.85      698.02     34.82 o 
   2   3   9     2827.61     2748.73     99.72 o 
   3   3   9       88.25       75.36     20.35 o 
   4   3   9       77.73       16.86     38.32 o 
   5   3   9       11.19       34.56     25.64 o 
   6   3   9       38.47       37.38     27.58 o 
 -12   4   9       75.85       84.91     17.80 o 
 -11   4   9      298.63      264.90     24.63 o 
 -10   4   9     1385.42     1287.50     65.29 o 
  -9   4   9      112.18      126.62     19.32 o 
  -8   4   9      413.91      437.12     20.94 o 
  -7   4   9      855.11      827.35     34.45 o 
  -6   4   9      955.91      949.47     37.32 o 
  -5   4   9     1313.10     1405.46     44.88 o 
  -4   4   9     1098.25     1159.19     44.54 o 
  -3   4   9     1619.62     1767.48     64.55 o 
  -2   4   9        0.53        3.41     10.64 o 
  -1   4   9     1532.14     1539.32     84.10 o 
   0   4   9       20.14       18.67     12.52 o 
   1   4   9     1439.63     1471.56     57.18 o 
   2   4   9      316.43      252.96     24.37 o 
   3   4   9      362.74      370.25     33.63 o 
   4   4   9      169.68      149.99     26.93 o 
   5   4   9      319.10      288.74     40.96 o 
   6   4   9      243.12      205.89     32.50 o 
 -12   5   9        1.89       31.83     25.69 o 
 -11   5   9        0.10       11.74     21.29 o 
 -10   5   9      156.13      160.73     24.37 o 
  -9   5   9       20.35       10.78     18.84 o 
  -8   5   9      389.45      408.52     20.07 o 
  -7   5   9      124.39      126.66     12.05 o 
  -6   5   9        1.36        0.00     11.52 o 
  -5   5   9       62.32       62.76     10.70 o 
  -4   5   9      742.78      745.06     31.67 o 
  -3   5   9      821.34      814.76     34.18 o 
  -2   5   9      437.17      383.99     23.12 o 
  -1   5   9       60.83       56.24     13.75 o 
   0   5   9      100.83       81.23     14.52 o 
   1   5   9      632.72      572.35     38.21 o 
   2   5   9       19.00       47.57     21.26 o 
   3   5   9        0.08        0.00     21.07 o 
   4   5   9        6.57        0.00     31.56 o 
   5   5   9        0.37        0.00     61.03 o 
 -11   6   9       12.46       26.83     25.93 o 
 -10   6   9      723.06      712.61     86.39 o 
  -9   6   9       72.45       64.25     21.47 o 
  -8   6   9      141.13      144.59     17.18 o 
  -7   6   9      762.48      820.61     31.46 o 
  -6   6   9      276.47      301.14     21.66 o 
  -5   6   9     1122.01     1208.94     49.64 o 
  -4   6   9      513.43      545.59     27.35 o 
  -3   6   9       35.64       25.34     12.56 o 
  -2   6   9       88.63       96.03     14.36 o 
  -1   6   9      443.31      444.13     32.72 o 
   0   6   9        0.48        0.00     15.39 o 
   1   6   9      393.85      413.10     58.05 o 
   2   6   9        8.77        0.00     38.50 o 
   3   6   9      429.66      426.08     62.19 o 
   4   6   9      107.18       35.08     24.54 o 
 -10   7   9        4.70       15.23     26.12 o 
  -9   7   9      113.31      121.20     20.30 o 
  -8   7   9      146.31      153.22     19.55 o 
  -7   7   9      472.00      511.54     30.51 o 
  -6   7   9       23.10        4.14     14.81 o 
  -5   7   9       35.90       21.48     29.21 o 
  -4   7   9       89.54       82.87     14.55 o 
  -3   7   9        0.71        0.00     18.14 o 
  -2   7   9      123.92      131.97     16.22 o 
  -1   7   9        2.66        0.00     15.03 o 
   0   7   9      218.12      233.12     24.40 o 
   1   7   9        7.56       19.35     21.32 o 
   2   7   9       82.81       72.71     34.35 o 
   3   7   9       82.64       66.35     39.00 o 
  -9   8   9      257.28      285.01     26.74 o 
  -8   8   9      337.27      365.57     35.43 o 
  -7   8   9       26.81       12.21     25.68 o 
  -6   8   9       22.90       14.53     24.14 o 
  -5   8   9       54.54       62.96     22.14 o 
  -4   8   9       10.28        0.00     19.94 o 
  -3   8   9      310.53      287.34     20.89 o 
  -2   8   9        2.68        0.00     16.06 o 
  -1   8   9      529.86      519.74     40.46 o 
   0   8   9        6.46       10.82     41.64 o 
   1   8   9      293.14      256.55     49.49 o 
   2   8   9       22.61        5.29     40.07 o 
  -7   9   9       39.15       26.42     30.21 o 
  -6   9   9       74.98       91.81     29.12 o 
  -5   9   9       56.07       63.95     25.81 o 
  -4   9   9      320.63      332.13     45.39 o 
  -3   9   9      279.56      304.08     23.91 o 
  -2   9   9       48.78       73.10     22.19 o 
  -1   9   9       59.04       52.02     23.05 o 
   0   9   9       17.03        2.26     24.02 o 
 -13   0  10      429.35      371.85     46.32 o 
 -12   0  10      187.97      189.38     19.98 o 
 -11   0  10      521.94      483.91     30.85 o 
 -10   0  10      262.40      228.21     27.04 o 
  -9   0  10     2725.83     2545.68    149.66 o 
  -8   0  10     1243.15     1192.27     76.29 o 
  -7   0  10     5924.01     5474.59    312.76 o 
  -6   0  10      118.00       95.36      9.61 o 
  -5   0  10     1733.83     1538.66     79.85 o 
  -3   0  10      737.35      491.64     36.70 o 
  -2   0  10     1584.54     1660.61     74.17 o 
  -1   0  10        3.12       23.41     15.73 o 
   0   0  10     6404.23     7561.66    316.62 o 
   1   0  10     1381.64     1327.43     62.73 o 
   2   0  10     1443.02     1550.09     71.82 o 
   3   0  10      665.56      659.48     41.20 o 
   4   0  10       18.95       33.41     28.97 o 
   5   0  10      790.10      729.05     73.34 o 
   6   0  10      241.16      208.43     46.99 o 
 -13   1  10       40.51       36.09     19.78 o 
 -12   1  10      328.76      269.82     19.39 o 
 -11   1  10       28.63       25.10     10.87 o 
 -10   1  10      743.25      685.39     30.91 o 
  -9   1  10      555.25      524.79     29.69 o 
  -8   1  10      147.63      144.28     15.11 o 
  -7   1  10       37.88       40.17     12.66 o 
  -6   1  10        6.79        3.68      8.14 o 
  -5   1  10      896.91      812.77     52.94 o 
  -4   1  10     1513.55     1417.44    106.12 o 
  -3   1  10       14.59        5.49      3.68 o 
  -2   1  10      335.02      315.30     22.08 o 
  -1   1  10       22.58       26.93      9.41 o 
   0   1  10       13.69        0.00     12.06 o 
   1   1  10       69.83      109.72     24.20 o 
   2   1  10        0.52        0.00     14.74 o 
   3   1  10      552.30      534.46     31.61 o 
   4   1  10      117.68       80.84     25.35 o 
   5   1  10      186.24      165.96     30.36 o 
   6   1  10      100.27      102.86     30.98 o 
 -13   2  10      622.34      577.59     31.05 o 
 -12   2  10       31.36       33.53     14.25 o 
 -11   2  10     2245.53     2129.11     81.66 o 
 -10   2  10        1.98        7.70     14.47 o 
  -9   2  10     2546.88     2514.32    104.91 o 
  -8   2  10       52.58       57.53     14.02 o 
  -7   2  10      233.92      217.69     18.46 o 
  -6   2  10     2304.65     1957.04    254.66 o 
  -5   2  10      677.69      653.29     27.30 o 
  -4   2  10     5188.48     5270.35    278.92 o 
  -3   2  10      952.53      811.01     38.28 o 
  -2   2  10     1130.61     1057.44     41.07 o 
  -1   2  10      209.17      198.24     14.72 o 
   0   2  10      691.46      622.94     29.81 o 
   1   2  10      399.30      383.26     24.61 o 
   2   2  10      211.17      194.32     23.33 o 
   3   2  10      376.96      401.43     32.95 o 
   4   2  10     1139.61     1170.89     80.66 o 
   5   2  10       15.59        0.95     28.73 o 
   6   2  10      181.85      172.23     34.63 o 
 -13   3  10      195.79      161.55     19.49 o 
 -12   3  10       40.25       41.22     15.79 o 
 -11   3  10       41.40       24.27     14.86 o 
 -10   3  10      887.63      779.06     36.00 o 
  -9   3  10       95.01      101.49     13.38 o 
  -8   3  10     3200.92     3180.28    131.38 o 
  -7   3  10       23.71       20.28      8.96 o 
  -6   3  10     3449.85     3354.04    200.97 o 
  -5   3  10      316.97      328.73     15.72 o 
  -4   3  10       97.22      102.63      9.70 o 
  -3   3  10     1541.59     1591.22     76.20 o 
  -2   3  10       82.16       63.46     10.95 o 
  -1   3  10     3937.17     4003.41    228.23 o 
   0   3  10       13.39        7.45     12.86 o 
   1   3  10      487.42      471.63     27.84 o 
   2   3  10       12.98        0.84     15.36 o 
   3   3  10       22.27        7.40     52.77 o 
   4   3  10      196.19      134.90     38.91 o 
   5   3  10       74.61       41.42     29.50 o 
 -12   4  10      108.84      138.75     18.52 o 
 -11   4  10        2.83        0.87     15.08 o 
 -10   4  10      703.31      647.43     41.08 o 
  -9   4  10      435.37      496.00     26.81 o 
  -8   4  10      388.07      367.70     21.82 o 
  -7   4  10      419.66      379.43     27.39 o 
  -6   4  10      168.49      145.48     12.69 o 
  -5   4  10      383.47      369.31     20.90 o 
  -4   4  10      266.94      261.61     17.93 o 
  -3   4  10        5.31       13.95     11.63 o 
  -2   4  10      249.54      208.28     15.86 o 
  -1   4  10      270.25      275.59     18.49 o 
   0   4  10     1837.44     1793.97     72.18 o 
   1   4  10      376.49      305.76     22.16 o 
   2   4  10      152.27      126.47     23.46 o 
   3   4  10       68.71       30.93     23.76 o 
   4   4  10        5.84        0.00     27.14 o 
   5   4  10      209.81      143.99     54.51 o 
 -12   5  10     1038.50     1020.90     59.93 o 
 -11   5  10      133.72      116.33     24.35 o 
 -10   5  10     1122.87     1164.50     71.54 o 
  -9   5  10       13.99        1.02     18.46 o 
  -8   5  10      549.80      526.44     24.26 o 
  -7   5  10      420.75      406.53     20.38 o 
  -6   5  10     1208.34     1184.11     39.84 o 
  -5   5  10      868.85      879.72     44.97 o 
  -4   5  10      302.52      315.27     20.72 o 
  -3   5  10     2709.24     2918.65    104.25 o 
  -2   5  10     1076.52     1130.46     49.08 o 
  -1   5  10     1119.08     1143.48     47.18 o 
   0   5  10      141.45      118.75     17.50 o 
   1   5  10      525.74      489.82     50.55 o 
   2   5  10      433.56      404.73     41.72 o 
   3   5  10      702.49      639.65     56.47 o 
   4   5  10       56.06       22.38     31.63 o 
 -11   6  10       40.72       83.10     26.78 o 
 -10   6  10       50.14       42.23     23.33 o 
  -9   6  10       29.94       14.03     22.95 o 
  -8   6  10       13.02        1.01     23.19 o 
  -7   6  10      206.03      201.81     15.15 o 
  -6   6  10       79.45       67.01     12.35 o 
  -5   6  10      140.74      141.81     19.28 o 
  -4   6  10      329.55      312.23     22.31 o 
  -3   6  10      623.45      566.01     29.92 o 
  -2   6  10      160.19      183.24     18.24 o 
  -1   6  10       64.56       66.15     16.68 o 
   0   6  10      127.20      149.92     22.22 o 
   1   6  10       17.50       28.37     22.57 o 
   2   6  10        0.40        0.00     29.47 o 
   3   6  10       85.93       98.02     26.42 o 
 -10   7  10      265.67      323.94     52.27 o 
  -9   7  10      187.21      255.23     29.16 o 
  -8   7  10      876.07      952.04     44.88 o 
  -7   7  10      114.33      109.58     17.89 o 
  -6   7  10      477.74      537.86     53.27 o 
  -5   7  10      157.10      120.67     19.18 o 
  -4   7  10      349.06      328.89     27.84 o 
  -3   7  10      435.80      390.54     24.51 o 
  -2   7  10       64.42       50.74     16.26 o 
  -1   7  10      533.88      568.83     55.37 o 
   0   7  10       18.41        7.41     20.47 o 
   1   7  10      582.52      529.77     81.66 o 
   2   7  10        0.15        5.08     25.34 o 
  -8   8  10      107.65       93.88     28.38 o 
  -7   8  10       23.34        2.83     30.84 o 
  -6   8  10       21.97        8.01     29.56 o 
  -5   8  10       62.00       47.35     16.40 o 
  -4   8  10      119.84      147.57     21.31 o 
  -3   8  10      399.38      442.09     35.57 o 
  -2   8  10       22.99       16.40     18.07 o 
  -1   8  10       29.97       33.81     22.59 o 
   0   8  10       61.92       55.81     23.55 o 
   1   8  10        1.44        6.15     26.33 o 
  -6   9  10        0.58        1.56     27.96 o 
  -5   9  10      163.24      142.79     20.50 o 
  -4   9  10       21.70        0.00     21.99 o 
  -3   9  10       42.34       13.27     22.40 o 
  -2   9  10        0.18        2.71     22.73 o 
 -13   1  11      235.60      216.58     24.33 o 
 -12   1  11      529.56      442.94     29.11 o 
 -11   1  11      813.41      753.33     33.34 o 
 -10   1  11      710.10      740.64     39.11 o 
  -9   1  11      699.46      664.34     36.13 o 
  -8   1  11       29.38       14.76     14.83 o 
  -7   1  11     4105.73     3870.13    158.45 o 
  -6   1  11       24.12       11.59      9.43 o 
  -5   1  11     3459.31     3120.46    297.92 o 
  -4   1  11      176.18      163.58     10.73 o 
  -3   1  11     1022.48      965.26     33.11 o 
  -2   1  11     1247.92     1378.76     45.11 o 
  -1   1  11      508.22      560.31     23.95 o 
   0   1  11     1358.36     1553.65     50.80 o 
   1   1  11      391.02      411.26     26.71 o 
   2   1  11      795.90      843.22     41.19 o 
   3   1  11        0.16        6.01     18.47 o 
   4   1  11      824.64      787.65     53.71 o 
   5   1  11       45.98       14.62     31.04 o 
 -13   2  11       66.18       51.79     17.18 o 
 -12   2  11      176.67      136.61     17.63 o 
 -11   2  11      382.76      362.89     22.84 o 
 -10   2  11      185.63      204.52     18.32 o 
  -9   2  11        0.94       15.57     14.80 o 
  -8   2  11      684.43      599.99     34.09 o 
  -7   2  11        3.75       15.51     14.85 o 
  -6   2  11     1619.38     1642.39     59.39 o 
  -5   2  11      265.40      245.99     14.05 o 
  -4   2  11      480.97      476.08     20.10 o 
  -3   2  11      220.39      208.18     12.21 o 
  -2   2  11     1236.89     1295.44     66.60 o 
  -1   2  11       13.63        3.43     12.78 o 
   0   2  11       16.22        0.00     13.42 o 
   1   2  11      151.20      160.82     17.95 o 
   2   2  11       73.82       61.20     18.13 o 
   3   2  11      290.12      299.32     32.07 o 
   4   2  11       97.54       85.56     27.97 o 
   5   2  11      106.94      145.94     31.58 o 
 -13   3  11       27.06       40.61     30.83 o 
 -12   3  11       13.92        3.40     17.28 o 
 -11   3  11      629.35      575.35     39.00 o 
 -10   3  11        4.10        7.49     17.92 o 
  -9   3  11      396.55      416.41     29.65 o 
  -8   3  11       12.67       13.93     15.44 o 
  -7   3  11      293.09      270.58     17.26 o 
  -6   3  11      258.39      259.70     26.12 o 
  -5   3  11      427.97      428.00     22.81 o 
  -4   3  11      267.14      250.57     16.74 o 
  -3   3  11      772.44      752.67     50.12 o 
  -2   3  11      319.18      295.43     28.76 o 
  -1   3  11      700.18      605.29     36.76 o 
   0   3  11        6.72        0.00     14.12 o 
   1   3  11      118.86       93.76     17.27 o 
   2   3  11      380.12      328.66     31.11 o 
   3   3  11      125.12      123.91     28.37 o 
   4   3  11       30.30       34.38     34.85 o 
 -12   4  11       22.79       36.15     17.40 o 
 -11   4  11       15.64        8.55     21.60 o 
 -10   4  11      582.97      554.02     36.72 o 
  -9   4  11        1.06        4.25     13.79 o 
  -8   4  11     1177.98     1176.90     55.63 o 
  -7   4  11        7.18       12.90     11.04 o 
  -6   4  11      623.32      652.78     29.67 o 
  -5   4  11      388.11      364.24     27.39 o 
  -4   4  11      696.74      746.29     44.44 o 
  -3   4  11        6.05        0.00     12.74 o 
  -2   4  11      312.05      323.30     29.47 o 
  -1   4  11      166.44      184.26     17.07 o 
   0   4  11       19.85       14.70     16.07 o 
   1   4  11      365.94      367.87     43.72 o 
   2   4  11      436.61      425.17     44.00 o 
   3   4  11      348.24      379.58    102.95 o 
   4   4  11       47.98       19.56     39.74 o 
 -11   5  11       11.82       36.81     21.97 o 
 -10   5  11       69.38       45.06     22.71 o 
  -9   5  11        1.17        0.00     21.11 o 
  -8   5  11      408.74      374.40     28.94 o 
  -7   5  11      281.10      273.67     24.97 o 
  -6   5  11       84.10       65.70     12.74 o 
  -5   5  11       44.08       37.43     15.46 o 
  -4   5  11       10.33        0.00     12.60 o 
  -3   5  11        5.11        1.94     13.74 o 
  -2   5  11       39.46       16.66     15.05 o 
  -1   5  11       29.34       15.87     15.91 o 
   0   5  11      351.67      292.00     22.80 o 
   1   5  11       29.74        1.73     21.94 o 
   2   5  11       44.75       34.23     25.61 o 
   3   5  11       38.34        7.07     44.37 o 
 -11   6  11       95.62      157.69     37.79 o 
 -10   6  11      541.31      572.45     41.99 o 
  -9   6  11       55.07       70.04     22.75 o 
  -8   6  11      365.18      389.80     31.95 o 
  -7   6  11        0.53        0.00     10.42 o 
  -6   6  11      422.91      484.50     26.82 o 
  -5   6  11       87.15       99.87     38.50 o 
  -4   6  11     1021.20     1135.48     58.91 o 
  -3   6  11      251.55      266.18     20.50 o 
  -2   6  11      511.27      577.14     35.39 o 
  -1   6  11      225.66      221.10     21.01 o 
   0   6  11      132.72      132.61     24.89 o 
   1   6  11      565.74      498.55     70.17 o 
   2   6  11        2.00       30.23     26.28 o 
  -9   7  11        6.55        0.00     38.49 o 
  -8   7  11        2.31        1.35     17.89 o 
  -7   7  11      327.85      349.12     21.40 o 
  -6   7  11        1.35        0.00     27.34 o 
  -5   7  11     1042.92     1081.36     56.76 o 
  -4   7  11      250.42      185.43     23.36 o 
  -3   7  11       24.28       39.78     17.25 o 
  -2   7  11       47.78       37.93     17.88 o 
  -1   7  11       39.78       67.04     23.09 o 
   0   7  11      229.80      235.51     55.60 o 
   1   7  11       12.93       15.96     28.80 o 
  -8   8  11      263.75      341.70     46.70 o 
  -7   8  11       46.02       21.37     25.58 o 
  -6   8  11      267.53      317.89     29.30 o 
  -5   8  11       30.79        0.00     20.56 o 
  -4   8  11        4.43        6.26     19.52 o 
  -3   8  11      197.84      188.58     26.27 o 
  -2   8  11       79.76       59.54     23.73 o 
  -1   8  11      101.81      102.43     31.65 o 
 -13   0  12      132.26       93.30     29.28 o 
 -12   0  12     1121.02     1006.83     78.83 o 
 -11   0  12     1053.24      926.60     63.47 o 
 -10   0  12      491.32      454.43     43.74 o 
  -9   0  12     1668.62     1556.15     98.43 o 
  -8   0  12       13.48       28.16     23.15 o 
  -7   0  12     5349.34     5142.57    295.43 o 
  -6   0  12      445.53      427.62     39.19 o 
  -5   0  12     3833.99     3880.21    208.05 o 
  -4   0  12        3.77       15.87     13.88 o 
  -3   0  12     1171.99     1317.75     62.10 o 
  -2   0  12      308.54      317.82     25.56 o 
  -1   0  12       80.70       87.69     18.65 o 
   0   0  12     1164.30     1344.36     66.02 o 
   1   0  12      312.62      268.55     26.19 o 
   2   0  12      690.15      729.65     47.80 o 
   3   0  12      553.52      613.91     43.81 o 
   4   0  12       82.98       49.76     43.12 o 
 -13   1  12       18.30        9.85     20.65 o 
 -12   1  12      148.58      126.04     14.39 o 
 -11   1  12      104.68       90.01     17.78 o 
 -10   1  12      601.26      575.88     34.82 o 
  -9   1  12      665.92      589.45     34.27 o 
  -8   1  12      121.98      109.04     17.04 o 
  -7   1  12      173.82      164.06     19.30 o 
  -6   1  12        2.52        0.00     15.09 o 
  -5   1  12      839.31      802.19     37.45 o 
  -4   1  12      270.74      257.26     14.69 o 
  -3   1  12      355.48      354.15     19.92 o 
  -2   1  12      587.15      639.60     27.10 o 
  -1   1  12       22.47       28.60     12.47 o 
   0   1  12        9.79       15.97     13.11 o 
   1   1  12       62.46       49.94     14.78 o 
   2   1  12        8.07        0.00     15.71 o 
   3   1  12        7.35        3.45     20.91 o 
   4   1  12       14.28        7.10     32.19 o 
 -13   2  12      125.51      100.72     18.48 o 
 -12   2  12      112.41       74.62     15.92 o 
 -11   2  12     1087.46      999.53     42.49 o 
 -10   2  12      160.33      170.49     20.58 o 
  -9   2  12     2270.13     2111.87     90.90 o 
  -8   2  12      926.50      834.95     53.33 o 
  -7   2  12      407.70      399.24     28.04 o 
  -6   2  12        0.72        0.00     11.22 o 
  -5   2  12      234.42      225.15     15.77 o 
  -4   2  12      488.08      464.99     21.46 o 
  -3   2  12     1214.88     1174.90     62.33 o 
  -2   2  12      848.05      937.21     37.54 o 
  -1   2  12     2184.44     2301.19     72.24 o 
   0   2  12       67.74       65.54     17.32 o 
   1   2  12      207.10      236.57     24.45 o 
   2   2  12      117.19      109.77     21.31 o 
   3   2  12      160.50      177.56     32.11 o 
   4   2  12      611.26      612.10     52.50 o 
 -12   3  12       43.74       57.74     21.49 o 
 -11   3  12      596.67      564.06     39.58 o 
 -10   3  12      117.00      111.79     19.50 o 
  -9   3  12      138.63      132.26     19.68 o 
  -8   3  12      837.29      783.46     42.25 o 
  -7   3  12       23.09        9.33     16.43 o 
  -6   3  12     1449.81     1567.13     58.12 o 
  -5   3  12      140.08      145.08     14.52 o 
  -4   3  12      554.32      633.08     30.90 o 
  -3   3  12       19.62       12.52     10.91 o 
  -2   3  12      285.86      301.70     32.69 o 
  -1   3  12      532.20      501.16     48.48 o 
   0   3  12      852.46      827.66     39.76 o 
   1   3  12      423.23      456.51     30.51 o 
   2   3  12      367.28      361.20     34.59 o 
   3   3  12      138.27      157.77     32.47 o 
 -12   4  12      432.45      419.15     40.70 o 
 -11   4  12       20.49        0.00     22.01 o 
 -10   4  12        0.96        0.00     20.21 o 
  -9   4  12       21.92       37.61     18.45 o 
  -8   4  12      176.86      157.18     38.03 o 
  -7   4  12      495.91      504.06     26.25 o 
  -6   4  12        7.63        4.72     12.71 o 
  -5   4  12     1209.97     1195.12     55.72 o 
  -4   4  12       17.46       24.99     15.56 o 
  -3   4  12        2.39        0.00     13.63 o 
  -2   4  12      233.10      215.19     18.68 o 
  -1   4  12        2.04        0.00     16.04 o 
   0   4  12      598.30      491.52     30.56 o 
   1   4  12        0.71        0.00     31.87 o 
   2   4  12      139.58      137.59     29.95 o 
   3   4  12      107.76       80.98     31.00 o 
 -11   5  12      148.46      129.99     32.84 o 
 -10   5  12      854.08      911.44     55.71 o 
  -9   5  12      873.44      856.59     39.24 o 
  -8   5  12      558.85      639.49     71.17 o 
  -7   5  12      118.68      138.68     15.26 o 
  -6   5  12      974.96     1066.15     43.84 o 
  -5   5  12       13.20       21.58     14.38 o 
  -4   5  12     1182.05     1328.36     65.56 o 
  -3   5  12      221.47      210.36     19.23 o 
  -2   5  12      938.77     1005.89     44.01 o 
  -1   5  12      392.89      339.93     23.91 o 
   0   5  12      441.73      395.84     55.38 o 
   1   5  12        5.38        0.00     30.49 o 
   2   5  12       25.84        0.00     42.96 o 
 -10   6  12        8.20        0.00     24.05 o 
  -9   6  12        2.63        0.00     22.28 o 
  -8   6  12       13.13        0.00     17.08 o 
  -7   6  12       69.56       61.89     22.45 o 
  -6   6  12       23.26       17.06     14.96 o 
  -5   6  12        0.67        0.00     18.88 o 
  -4   6  12       58.31       39.87     23.15 o 
  -3   6  12        3.56        2.63     16.44 o 
  -2   6  12        0.93        0.00     18.26 o 
  -1   6  12       65.81       57.67     35.66 o 
   0   6  12        3.10        3.33     29.85 o 
   1   6  12      101.10       96.71     31.81 o 
  -9   7  12       12.33       26.66     31.04 o 
  -8   7  12      331.25      346.85     33.68 o 
  -7   7  12        0.17        0.00     16.86 o 
  -6   7  12      573.57      611.87     34.26 o 
  -5   7  12       45.17       16.81     30.34 o 
  -4   7  12      918.44      895.18     70.06 o 
  -3   7  12        8.27       14.49     29.11 o 
  -2   7  12      109.12      108.35     21.18 o 
  -1   7  12      337.52      319.65     74.15 o 
   0   7  12        5.58        0.00     24.45 o 
  -6   8  12       42.78       12.50     22.47 o 
  -5   8  12        3.05        0.00     28.09 o 
  -4   8  12      247.58      232.48     27.64 o 
  -3   8  12      336.26      400.72     38.03 o 
 -13   1  13       18.40       12.13     24.74 o 
 -12   1  13      923.97      864.33     38.69 o 
 -11   1  13       11.64       40.97     18.78 o 
 -10   1  13      416.02      407.08     30.67 o 
  -9   1  13      358.67      309.44     25.18 o 
  -8   1  13      292.36      315.39     37.69 o 
  -7   1  13     1382.88     1389.06     74.49 o 
  -6   1  13      316.38      326.48     25.12 o 
  -5   1  13      764.20      798.58     34.30 o 
  -4   1  13       27.93       31.99     14.12 o 
  -3   1  13     2107.49     2570.88     79.72 o 
  -2   1  13      140.11      140.07     14.16 o 
  -1   1  13      324.48      396.66     22.35 o 
   0   1  13      252.34      268.58     18.53 o 
   1   1  13      811.61      886.96     37.43 o 
   2   1  13      267.22      333.61     23.06 o 
   3   1  13      418.68      417.30     32.05 o 
 -12   2  13       52.60       65.91     22.42 o 
 -11   2  13      202.99      209.83     35.25 o 
 -10   2  13      157.39      145.24     20.65 o 
  -9   2  13      299.89      278.67     25.01 o 
  -8   2  13      347.49      287.18     24.30 o 
  -7   2  13       22.33        0.00     17.67 o 
  -6   2  13      490.48      478.68     47.41 o 
  -5   2  13      351.36      378.39     23.52 o 
  -4   2  13       63.28       56.58     11.41 o 
  -3   2  13        0.17        0.00     10.91 o 
  -2   2  13       37.47       55.68     13.13 o 
  -1   2  13        0.26        2.53     13.47 o 
   0   2  13      199.53      239.40     18.67 o 
   1   2  13        3.60        0.30     16.76 o 
   2   2  13        5.84       23.27     30.79 o 
   3   2  13      264.44      267.64     37.29 o 
 -12   3  13       39.97       27.33     21.96 o 
 -11   3  13       87.75       48.30     22.21 o 
 -10   3  13      129.43      122.03     21.02 o 
  -9   3  13      610.70      546.88     35.77 o 
  -8   3  13     1099.18     1118.87     55.25 o 
  -7   3  13       42.33       30.73     18.42 o 
  -6   3  13      134.09      141.54     15.85 o 
  -5   3  13      798.03      861.54     55.09 o 
  -4   3  13       62.23       61.13     15.47 o 
  -3   3  13      578.35      581.94     46.63 o 
  -2   3  13       16.44       12.97     13.00 o 
  -1   3  13      266.43      254.31     21.05 o 
   0   3  13       54.98       47.80     19.18 o 
   1   3  13      205.09      220.17     31.21 o 
   2   3  13        5.41        0.00     31.07 o 
 -11   4  13      583.83      598.95     42.26 o 
 -10   4  13       12.20        0.00     16.63 o 
  -9   4  13      257.10      273.26     41.83 o 
  -8   4  13      564.02      587.10     36.51 o 
  -7   4  13      304.97      327.47     27.10 o 
  -6   4  13      733.25      856.56     54.37 o 
  -5   4  13      234.01      253.57     18.53 o 
  -4   4  13      888.26     1054.26     64.06 o 
  -3   4  13      179.08      177.99     17.97 o 
  -2   4  13      173.17      171.66     19.10 o 
  -1   4  13        6.62        0.00     17.10 o 
   0   4  13      444.19      444.77     56.23 o 
   1   4  13      108.25       93.36     28.78 o 
   2   4  13      238.63      211.97     33.64 o 
 -11   5  13       35.64        1.92     32.99 o 
 -10   5  13        0.41        0.00     23.31 o 
  -9   5  13        2.36        4.35     19.67 o 
  -8   5  13      108.23      125.12     29.79 o 
  -7   5  13       78.73       70.46     45.11 o 
  -6   5  13       34.02       27.13     15.17 o 
  -5   5  13       62.45       56.14     15.84 o 
  -4   5  13        7.43        0.00     28.26 o 
  -3   5  13        2.37        0.00     19.40 o 
  -2   5  13       18.43       11.09     17.47 o 
  -1   5  13      108.83       97.87     22.97 o 
   0   5  13       87.61       59.28     25.49 o 
   1   5  13       21.17        0.00     39.16 o 
  -9   6  13      130.90      131.41     25.61 o 
  -8   6  13      298.85      361.98     25.90 o 
  -7   6  13      127.80      140.63     19.12 o 
  -6   6  13      286.65      312.33     34.90 o 
  -5   6  13        1.07        0.00     19.18 o 
  -4   6  13      270.17      379.43     34.51 o 
  -3   6  13       70.72       47.37     23.36 o 
  -2   6  13      609.77      680.69     75.37 o 
  -1   6  13        1.76        0.00     28.14 o 
   0   6  13       87.57      107.41     29.00 o 
  -7   7  13       23.85       10.19     17.81 o 
  -6   7  13        1.17        0.00     19.13 o 
  -5   7  13      314.01      374.96     35.82 o 
  -4   7  13      497.70      569.22     46.72 o 
  -3   7  13        1.14        0.00     31.45 o 
  -2   7  13       19.54       34.99     33.07 o 
 -12   0  14      931.78      825.54     65.10 o 
 -11   0  14      361.36      282.89     36.43 o 
 -10   0  14     2852.23     2834.71    171.00 o 
  -9   0  14        2.85        0.00     25.80 o 
  -8   0  14       65.20       66.00     29.20 o 
  -7   0  14      239.69      211.06     31.74 o 
  -6   0  14       69.17       73.08     28.57 o 
  -5   0  14     1909.98     2205.49    135.32 o 
  -4   0  14      589.78      677.05     40.80 o 
  -3   0  14      332.87      410.97     32.17 o 
  -2   0  14      124.37      128.64     22.59 o 
  -1   0  14      318.98      355.20     29.45 o 
   0   0  14       56.65       70.40     24.06 o 
   1   0  14      245.92      234.25     30.36 o 
   2   0  14      487.24      592.08     47.24 o 
 -12   1  14        3.04        2.64     19.94 o 
 -11   1  14       21.31       34.87     20.73 o 
 -10   1  14      207.94      170.21     22.59 o 
  -9   1  14      167.28      152.46     41.93 o 
  -8   1  14        1.73        0.00     18.65 o 
  -7   1  14       97.76      139.26     28.98 o 
  -6   1  14      248.31      229.29     32.24 o 
  -5   1  14        5.19        0.00     18.57 o 
  -4   1  14       41.20       49.61     13.34 o 
  -3   1  14       19.92       14.20     13.32 o 
  -2   1  14      450.52      503.99     26.00 o 
  -1   1  14      304.27      307.81     20.27 o 
   0   1  14       49.05       76.50     17.94 o 
   1   1  14       31.32       16.07     18.95 o 
   2   1  14       52.69       57.99     25.25 o 
 -12   2  14      310.40      280.57     29.54 o 
 -11   2  14      132.47      134.08     23.41 o 
 -10   2  14      811.08      753.23     55.81 o 
  -9   2  14      621.26      593.47     36.57 o 
  -8   2  14     1058.78     1044.91     53.03 o 
  -7   2  14      885.61      955.17     50.88 o 
  -6   2  14      837.85      852.08     70.86 o 
  -5   2  14      197.25      188.42     16.92 o 
  -4   2  14        8.20        0.00     16.17 o 
  -3   2  14      546.48      563.06     53.39 o 
  -2   2  14      332.73      372.04     21.90 o 
  -1   2  14     1667.02     1890.10     62.77 o 
   0   2  14       66.41       65.52     17.99 o 
   1   2  14      161.32      175.52     25.03 o 
 -11   3  14      644.86      624.61     41.50 o 
 -10   3  14       16.32       10.40     20.46 o 
  -9   3  14      389.66      366.08     30.54 o 
  -8   3  14      172.42      179.95     23.95 o 
  -7   3  14      211.96      247.07     25.71 o 
  -6   3  14      316.66      350.63     27.96 o 
  -5   3  14      191.61      223.22     18.49 o 
  -4   3  14      813.05      958.73     51.20 o 
  -3   3  14      188.01      185.54     19.18 o 
  -2   3  14      559.16      607.13     54.12 o 
  -1   3  14       48.07       38.85     17.35 o 
   0   3  14      101.44       87.47     18.61 o 
   1   3  14      103.75      110.19     31.55 o 
 -11   4  14        0.73        0.00     24.10 o 
 -10   4  14      105.91      112.71     23.08 o 
  -9   4  14       23.41       26.02     21.77 o 
  -8   4  14       12.40        7.47     23.52 o 
  -7   4  14      369.03      387.95     65.34 o 
  -6   4  14        0.64        0.00     25.85 o 
  -5   4  14      511.29      523.24     37.39 o 
  -4   4  14       74.46       66.49     19.38 o 
  -3   4  14      318.29      334.77     36.03 o 
  -2   4  14       73.53       62.51     17.98 o 
  -1   4  14        2.33        0.00     27.48 o 
   0   4  14        6.85       11.31     25.73 o 
 -10   5  14      134.47      107.89     37.86 o 
  -9   5  14      806.96      877.82     77.98 o 
  -8   5  14      172.47      217.79     27.25 o 
  -7   5  14      915.08     1065.68    101.74 o 
  -6   5  14       32.44       44.01     18.54 o 
  -5   5  14      141.82      193.24     29.64 o 
  -4   5  14      366.13      384.30     26.59 o 
  -3   5  14        4.73        0.00     21.53 o 
  -2   5  14      559.41      552.33     34.45 o 
  -1   5  14        0.06        0.00     24.39 o 
  -8   6  14        5.05        0.00     25.19 o 
  -7   6  14        1.27        0.00     24.30 o 
  -6   6  14        0.53        0.00     18.93 o 
  -5   6  14       27.98       38.26     18.65 o 
  -4   6  14       53.61       39.08     22.53 o 
  -3   6  14       11.35        7.42     24.24 o 
  -2   6  14       59.50       89.46     34.74 o 
 -11   1  15       66.30       77.20     23.47 o 
 -10   1  15      368.42      355.10     33.13 o 
  -9   1  15        3.45        0.00     21.37 o 
  -8   1  15      426.79      490.56     35.58 o 
  -7   1  15       32.85       28.31     21.78 o 
  -6   1  15     1018.23     1148.45     83.22 o 
  -5   1  15      165.40      179.56     27.84 o 
  -4   1  15      852.79     1051.89     44.84 o 
  -3   1  15      143.01      179.94     17.03 o 
  -2   1  15      324.04      360.66     21.77 o 
  -1   1  15      386.07      471.35     27.15 o 
   0   1  15       59.89       79.54     19.68 o 
 -11   2  15       93.89       72.33     23.97 o 
 -10   2  15        2.34       13.21     21.22 o 
  -9   2  15      134.11      141.16     23.63 o 
  -8   2  15       15.27        0.00     20.88 o 
  -7   2  15      283.21      318.58     28.36 o 
  -6   2  15        7.54        1.37     37.32 o 
  -5   2  15      296.38      322.10     34.35 o 
  -4   2  15       13.02       24.32     16.32 o 
  -3   2  15       42.11       51.38     17.66 o 
  -2   2  15      105.72      128.48     17.17 o 
  -1   2  15        1.41        6.23     17.04 o 
   0   2  15      128.93      149.57     21.15 o 
 -11   3  15        7.41       12.26     25.64 o 
 -10   3  15      131.94      146.04     25.41 o 
  -9   3  15      186.68      164.06     25.58 o 
  -8   3  15      726.87      761.13    114.48 o 
  -7   3  15        3.31        0.00     21.62 o 
  -6   3  15       90.18      107.31     25.11 o 
  -5   3  15      145.66      144.78     41.01 o 
  -4   3  15      119.29      116.65     18.58 o 
  -3   3  15       70.46       62.85     18.87 o 
  -2   3  15        1.07        7.96     16.59 o 
  -1   3  15      153.42      165.07     20.33 o 
 -10   4  15       11.25       48.95     31.04 o 
  -9   4  15      313.78      307.60     35.47 o 
  -8   4  15       75.63       66.86     23.51 o 
  -7   4  15      297.17      345.48     29.88 o 
  -6   4  15      178.61      221.36     32.47 o 
  -5   4  15      362.00      445.31     27.60 o 
  -4   4  15      345.70      430.25     38.07 o 
  -3   4  15      365.98      437.06     48.14 o 
  -2   4  15       17.74        6.54     19.88 o 
  -1   4  15        7.95       21.00     43.08 o 
  -9   5  15       47.48       80.97     34.72 o 
  -8   5  15        2.91        0.81     29.00 o 
  -7   5  15       16.98       33.21     24.44 o 
  -6   5  15       15.69        0.00     23.64 o 
  -5   5  15       59.04       62.88     18.50 o 
  -4   5  15        2.21        6.67     19.05 o 
  -3   5  15       15.97        0.00     19.33 o 
 -11   0  16      153.14      135.77     38.42 o 
 -10   0  16     1253.41     1278.10     90.21 o 
  -9   0  16      319.06      262.69     39.82 o 
  -8   0  16     1108.42     1117.27     83.76 o 
  -7   0  16      171.99      158.32     36.54 o 
  -6   0  16       78.68       96.84     33.81 o 
  -5   0  16      459.67      531.46     52.19 o 
  -4   0  16      317.11      383.82     42.20 o 
  -3   0  16     1417.68     1724.46    119.49 o 
  -2   0  16     1051.80     1427.96     81.98 o 
  -1   0  16        4.40        0.00     26.29 o 
 -10   1  16       25.58       16.67     23.01 o 
  -9   1  16      230.31      227.02     27.84 o 
  -8   1  16       47.10       13.16     23.13 o 
  -7   1  16      156.35      151.14     26.04 o 
  -6   1  16        0.68        0.00     21.46 o 
  -5   1  16      208.98      258.61     26.72 o 
  -4   1  16       33.70       13.78     21.23 o 
  -3   1  16        1.48        9.99     18.53 o 
  -2   1  16       77.21       71.45     18.70 o 
  -1   1  16       14.24       11.39     19.76 o 
 -10   2  16      113.61      109.00     24.81 o 
  -9   2  16       78.16       33.36     23.64 o 
  -8   2  16      509.93      531.80     41.52 o 
  -7   2  16       71.36       51.31     24.09 o 
  -6   2  16     1019.47     1196.62    230.92 o 
  -5   2  16        2.25        0.00     21.85 o 
  -4   2  16       65.11       61.37     24.00 o 
  -3   2  16      127.73      148.02     21.53 o 
  -2   2  16       56.43       61.66     18.57 o 
  -9   3  16       99.80      118.44     26.36 o 
  -8   3  16      214.89      209.06     26.64 o 
  -7   3  16       43.77       75.62     37.23 o 
  -6   3  16       36.41       40.98     39.83 o 
  -5   3  16      381.13      410.78     82.94 o 
  -4   3  16       37.47       69.27     19.91 o 
  -3   3  16      350.39      401.28     37.54 o 
  -2   3  16       83.75      132.77     33.92 o 
  -8   4  16       80.20      117.26     37.12 o 
  -7   4  16       49.74       22.53     42.15 o 
  -6   4  16       27.82       13.32     24.71 o 
  -5   4  16      150.46      152.32     27.77 o 
  -4   4  16       23.14       14.59     24.91 o 
  -9   1  17      317.03      341.76     47.03 o 
  -8   1  17      204.04      215.11     29.09 o 
  -7   1  17       33.18       29.19     23.74 o 
  -6   1  17      645.80      788.35     47.79 o 
  -5   1  17       50.52       58.93     23.42 o 
  -4   1  17      519.21      630.50     54.60 o 
  -8   2  17       15.51       58.46     35.84 o 
  -7   2  17      330.65      397.82     72.71 o 
  -6   2  17       61.48       57.73     48.37 o 
  -5   2  17      165.33      213.61     38.99 o 
  -4   2  17        4.88        0.00     33.05 o 
                                                 
